# Supplementary material for: Scalp Microbiome and Sebum Composition in Japanese Male Individuals with and without Androgenetic Alopecia
Source: Microorganisms. 2021 Oct 11;9(10):2132. doi: 10.3390/microorganisms9102132 (PMC8536999; doi:10.3390/microorganisms9102132)
Supplement: Supplementary file 1 [file microorganisms-09-02132-s001.zip]

Archive with 1 entries (1 files):
- microorganisms-1380329-supplementary.xlsx
