# Supplementary material for: Scalp Microbiome and Sebum Composition in Japanese Male Individuals with and without Androgenetic Alopecia
Source: Microorganisms. 2021 Oct 11;9(10):2132. doi: 10.3390/microorganisms9102132 (PMC8536999; doi:10.3390/microorganisms9102132)
Supplement: Supplementary file 1 [file microorganisms-09-02132-s001.zip › microorganisms-1380329-supplementary.xlsx]

## Sheet: Table S1a
Supplemental Table S1. Bacterial taxa.
Bacterial taxa	20s_non-AGA		30s_AGA		30s_non-AGA		40s_AGA		40s_non-AGA		50s_AGA		50s_non-AGA		30s-50s_AGA		30s-50s_non-AGA
	Mean (%)	SD	Mean (%)	SD	Mean (%)	SD	Mean (%)	SD	Mean (%)	SD	Mean (%)	SD	Mean (%)	SD	Mean (%)	SD	Mean (%)	SD
k__Bacteria; p__[Thermi]; c__Deinococci; o__Deinococcales; f__Deinococcaceae; g__CM44	0.00499914	0.0173175	0	0	0	0	0	0	0	0	0	0	0	0	0	0	0	0
k__Bacteria; p__[Thermi]; c__Deinococci; o__Deinococcales; f__Deinococcaceae; g__Deinococcus	0.0158682	0.0409175	0.00515947	0.011093	0	0	0.00212139	0.00924691	0	0	0.0110294	0.022363	0.0098561	0.0381725	0.00624448	0.0159203	0.00289885	0.020702
k__Bacteria; p__[Thermi]; c__Deinococci; o__Deinococcales; f__Trueperaceae; g__Truepera	0	0	0	0	0.00689033	0.0218432	0	0	0	0	0	0	0	0	0	0	0.00256698	0.0135309
k__Bacteria; p__[Thermi]; c__Deinococci; o__Thermales; f__Thermaceae; g__Meiothermus	0	0	0	0	0	0	0	0	0.00205121	0.00845735	0.00143067	0.00639813	0	0	0.000520242	0.00385822	0.000683736	0.00488285
k__Bacteria; p__Acidobacteria; c__[Chloracidobacteria]; o__RB41	0	0	0	0	0	0	0.00137653	0.00600015	0	0	0	0	0	0	0.000475528	0.00352661	0	0
k__Bacteria; p__Acidobacteria; c__[Chloracidobacteria]; o__RB41; f__Ellin6075; g__	0	0	0	0	0	0	0	0	0.000505444	0.002084	0	0	0	0	0	0	0.000168481	0.0012032
k__Bacteria; p__Acidobacteria; c__Acidobacteriia; o__Acidobacteriales; f__Acidobacteriaceae	0	0	0	0	0.00242915	0.0105884	0	0	0	0	0	0	0	0	0	0	0.000904977	0.00646283
k__Bacteria; p__Acidobacteria; c__DA052; o__Ellin6513; f__; g__	0	0	0	0	0	0	0	0	0	0	0.00315314	0.0141013	0	0	0.0011466	0.00850339	0	0
k__Bacteria; p__Actinobacteria; c__Acidimicrobiia; o__Acidimicrobiales; f__; g__	0.000652827	0.00226146	0	0	0.00145921	0.00636054	0	0	0	0	0	0	0.00486086	0.018826	0	0	0.00197329	0.0108502
k__Bacteria; p__Actinobacteria; c__Acidimicrobiia; o__Acidimicrobiales; f__C111; g__	0	0	0	0	0	0	0.000950829	0.00414457	0	0	0	0	0	0	0.000328468	0.00243599	0	0
k__Bacteria; p__Actinobacteria; c__Actinobacteria; o__Actinomycetales	0.00630971	0.0127485	0.0155349	0.0249759	0.0175044	0.0345711	0.00722793	0.016171	0.0653267	0.0974815	0.0211786	0.059779	0.0435898	0.062119	0.0147174	0.0394106	0.0411174	0.0704595
k__Bacteria; p__Actinobacteria; c__Actinobacteria; o__Actinomycetales; f__Actinomycetaceae	0	0	0.00452571	0.0181028	0.000833834	0.0036346	0	0	0	0	0.0009603	0.00303753	0	0	0.00166577	0.00989251	0.000310644	0.00221844
k__Bacteria; p__Actinobacteria; c__Actinobacteria; o__Actinomycetales; f__Actinomycetaceae; g__Actinobaculum	0	0	0	0	0.114098	0.497341	0.0014592	0.00636051	0	0	0	0	0	0	0.000504088	0.00373842	0.042507	0.303561
k__Bacteria; p__Actinobacteria; c__Actinobacteria; o__Actinomycetales; f__Actinomycetaceae; g__Actinomyces	0.0939556	0.287278	0.00551093	0.0161195	0.540054	2.29307	0.00681715	0.019902	0.032881	0.072327	0.0296199	0.0713699	0.04861	0.0898643	0.0147291	0.0461058	0.226454	1.39874
k__Bacteria; p__Actinobacteria; c__Actinobacteria; o__Actinomycetales; f__Actinomycetaceae; g__Mobiluncus	0	0	0.00511914	0.0204765	0	0	0	0	0	0	0	0	0	0	0.0014892	0.0110442	0	0
k__Bacteria; p__Actinobacteria; c__Actinobacteria; o__Actinomycetales; f__Actinomycetaceae; g__Varibaculum	0.0027051	0.00937074	0.00837677	0.0335071	0	0	0	0	0	0	0	0	0	0	0.00243688	0.0180724	0	0
k__Bacteria; p__Actinobacteria; c__Actinobacteria; o__Actinomycetales; f__Brevibacteriaceae; g__Brevibacterium	0	0	0	0	0.000744435	0.00324492	0.0043776	0.0190815	0	0	0.00401392	0.0127628	0.00478377	0.0185275	0.00297187	0.0135054	0.00168433	0.0102023
k__Bacteria; p__Actinobacteria; c__Actinobacteria; o__Actinomycetales; f__Corynebacteriaceae; g__Corynebacterium	41.504	30.2672	27.2292	30.0268	37.713	28.7202	30.1565	33.1081	50.3812	31.5788	15.4815	20.2007	22.8389	25.9064	23.9686	28.3322	37.561	30.412
k__Bacteria; p__Actinobacteria; c__Actinobacteria; o__Actinomycetales; f__Dermabacteraceae; g__Brachybacterium	0	0	0	0	0	0	0.00711361	0.0310075	0	0	0.00973372	0.0314248	0.00329035	0.00879113	0.00599696	0.0261575	0.000967751	0.00489205
k__Bacteria; p__Actinobacteria; c__Actinobacteria; o__Actinomycetales; f__Dermabacteraceae; g__Dermabacter	0	0	0	0	0	0	0.000458843	0.00200005	0	0	0	0	0.0130101	0.0503877	0.000158509	0.00117554	0.00382649	0.0273266
k__Bacteria; p__Actinobacteria; c__Actinobacteria; o__Actinomycetales; f__Dermacoccaceae; g__Dermacoccus	0.0221818	0.0768401	0.067409	0.142042	0.00683388	0.0152846	0.0383167	0.107425	0.0941963	0.335151	0.0577303	0.114614	0.113658	0.313383	0.0538394	0.11924	0.0673735	0.256529
k__Bacteria; p__Actinobacteria; c__Actinobacteria; o__Actinomycetales; f__Dietziaceae; g__Dietzia	0	0	0	0	0.00187613	0.00817784	0.0038304	0.0166963	0.0159694	0.0658435	0.00168333	0.00752809	0	0	0.00193535	0.0107359	0.00602208	0.0382419
k__Bacteria; p__Actinobacteria; c__Actinobacteria; o__Actinomycetales; f__Frankiaceae; g__	0.0194427	0.0509102	0.0383088	0.0663306	0.0833527	0.112725	0.013723	0.0301487	0.0541242	0.0945409	0.0625915	0.106658	0.108469	0.230535	0.0386456	0.0771926	0.0809969	0.150963
k__Bacteria; p__Actinobacteria; c__Actinobacteria; o__Actinomycetales; f__Geodermatophilaceae; g__	0.0147469	0.0510849	0.00556937	0.0179973	0	0	0	0	0	0	0.0135756	0.0502989	0	0	0.00655675	0.0318404	0	0
k__Bacteria; p__Actinobacteria; c__Actinobacteria; o__Actinomycetales; f__Geodermatophilaceae; g__Modestobacter	0	0	0.000579634	0.00231854	0	0	0	0	0	0	0	0	0	0	0.000168621	0.00125053	0	0
k__Bacteria; p__Actinobacteria; c__Actinobacteria; o__Actinomycetales; f__Gordoniaceae; g__Gordonia	0	0	0.0114583	0.0345455	0	0	0.00559409	0.0243841	0.0123519	0.0350532	0.0179333	0.0364965	0	0	0.011787	0.0320293	0.00411729	0.0206827
k__Bacteria; p__Actinobacteria; c__Actinobacteria; o__Actinomycetales; f__Intrasporangiaceae	0.057607	0.163066	0.0044522	0.01218	0	0	0.00251592	0.0101585	0.0013272	0.00547217	0.00679406	0.022476	0	0	0.00463489	0.0160209	0.000442399	0.00315936
k__Bacteria; p__Actinobacteria; c__Actinobacteria; o__Actinomycetales; f__Intrasporangiaceae; g__Arsenicicoccus	0	0	0.000930752	0.00372301	0	0	0	0	0	0	0	0	0	0	0.000270764	0.00200804	0	0
k__Bacteria; p__Actinobacteria; c__Actinobacteria; o__Actinomycetales; f__Intrasporangiaceae; g__Janibacter	0	0	0.00793061	0.018272	0.0187391	0.0703724	0.0072855	0.0254315	0.00243319	0.0100323	0.021374	0.0509429	0	0	0.0125963	0.0355859	0.0077923	0.0434574
k__Bacteria; p__Actinobacteria; c__Actinobacteria; o__Actinomycetales; f__Intrasporangiaceae; g__Knoellia	0	0	0	0	0	0	0	0	0	0	0.00630628	0.0282026	0	0	0.00229319	0.0170068	0	0
k__Bacteria; p__Actinobacteria; c__Actinobacteria; o__Actinomycetales; f__Intrasporangiaceae; g__Kytococcus	0.0227228	0.0787142	0	0	0.000833834	0.0036346	0.00111363	0.00355049	0	0	0	0	0	0	0.000384709	0.0021184	0.000310644	0.00221844
k__Bacteria; p__Actinobacteria; c__Actinobacteria; o__Actinomycetales; f__Kineosporiaceae; g__	0	0	0	0	0.000276601	0.00120567	0.00224206	0.00836794	0	0	0.00149306	0.00667716	0	0	0.00131746	0.00631303	0.000103047	0.000735905
k__Bacteria; p__Actinobacteria; c__Actinobacteria; o__Actinomycetales; f__Microbacteriaceae	0	0	0.00132833	0.00531331	0	0	0	0	0.00184834	0.00762092	0	0	0	0	0.000386422	0.00286579	0.000616114	0.00439994
k__Bacteria; p__Actinobacteria; c__Actinobacteria; o__Actinomycetales; f__Microbacteriaceae; g__Curtobacterium	0	0	0	0	0	0	0	0	0	0	0.00372255	0.0166477	0	0	0.00135365	0.010039	0	0
k__Bacteria; p__Actinobacteria; c__Actinobacteria; o__Actinomycetales; f__Microbacteriaceae; g__Leucobacter	0	0	0.00114023	0.00456093	0	0	0	0	0	0	0.000336666	0.00150562	0	0	0.000454128	0.00260636	0	0
k__Bacteria; p__Actinobacteria; c__Actinobacteria; o__Actinomycetales; f__Microbacteriaceae; g__Microbacterium	0.0263507	0.0666382	0.149663	0.553802	0.0045487	0.0137008	0.0603987	0.247769	0.0529356	0.218259	0.0146921	0.0196892	0.0223291	0.0490456	0.069746	0.329907	0.0259072	0.128103
k__Bacteria; p__Actinobacteria; c__Actinobacteria; o__Actinomycetales; f__Microbacteriaceae; g__Pseudoclavibacter	0	0	0	0	0	0	0.00445125	0.0194025	0	0	0	0	0.0046651	0.0180678	0.0015377	0.0114039	0.00137209	0.00979866
k__Bacteria; p__Actinobacteria; c__Actinobacteria; o__Actinomycetales; f__Micrococcaceae	0.021644	0.0465258	0.00230308	0.00629361	0.0015213	0.00663121	0.0195238	0.0771869	0.0118285	0.0427305	0.0661615	0.29521	0.0120219	0.0465606	0.0314733	0.18278	0.00804545	0.0351128
k__Bacteria; p__Actinobacteria; c__Actinobacteria; o__Actinomycetales; f__Micrococcaceae; g__Arthrobacter	0	0	0	0	0	0	0	0	0	0	0.000378377	0.00169215	0	0	0.000137592	0.00102041	0	0
k__Bacteria; p__Actinobacteria; c__Actinobacteria; o__Actinomycetales; f__Micrococcaceae; g__Kocuria	0.0509769	0.129183	0.0368707	0.0769332	0.0251768	0.0582987	0.0113705	0.0389697	0.0347458	0.10735	0.0116911	0.0357225	0.0913314	0.240766	0.0189053	0.0522894	0.0478237	0.1482
k__Bacteria; p__Actinobacteria; c__Actinobacteria; o__Actinomycetales; f__Micrococcaceae; g__Micrococcus	0.00842682	0.0291914	0.018095	0.0422918	0.00632503	0.0232219	0.0287778	0.105807	0.00655256	0.0202445	0.0772033	0.158591	0.159744	0.563486	0.0432794	0.117329	0.0515242	0.306932
k__Bacteria; p__Actinobacteria; c__Actinobacteria; o__Actinomycetales; f__Micrococcaceae; g__Rothia	0.309154	0.655232	0.0825693	0.133766	0.0934918	0.168898	0.0615301	0.124171	0.846907	3.2123	0.796328	3.12746	0.11472	0.184942	0.33485	1.89093	0.350874	1.85673
k__Bacteria; p__Actinobacteria; c__Actinobacteria; o__Actinomycetales; f__Mycobacteriaceae; g__Mycobacterium	0	0	0.00502567	0.0201027	0.00361531	0.0126678	0.000624026	0.00272007	0.0224754	0.0926686	0.0406225	0.114649	0.00623173	0.0241354	0.0164494	0.0712936	0.0106716	0.0551459
k__Bacteria; p__Actinobacteria; c__Actinobacteria; o__Actinomycetales; f__Nakamurellaceae; g__	0	0	0	0	0	0	0	0	0	0	0.00272987	0.0122083	0	0	0.000992679	0.0073619	0	0
k__Bacteria; p__Actinobacteria; c__Actinobacteria; o__Actinomycetales; f__Nocardiaceae	0	0	0	0	0	0	0	0	0	0	0.00517115	0.0231261	0	0	0.00188042	0.0139456	0	0
k__Bacteria; p__Actinobacteria; c__Actinobacteria; o__Actinomycetales; f__Nocardiaceae; g__Rhodococcus	0	0	0.00251283	0.0100513	0	0	0	0	0.00815146	0.0336093	0.00347438	0.0155379	0	0	0.00199442	0.0107378	0.00271715	0.0194044
k__Bacteria; p__Actinobacteria; c__Actinobacteria; o__Actinomycetales; f__Nocardioidaceae; g__	0	0	0.00212532	0.0085013	0.00279583	0.0121868	0.00318208	0.0138704	0.000369669	0.00152418	0.00337886	0.0104117	0	0	0.00294622	0.0110741	0.00116481	0.00747278
k__Bacteria; p__Actinobacteria; c__Actinobacteria; o__Actinomycetales; f__Nocardioidaceae; g__Friedmanniella	0	0	0	0	0	0	0	0	0.00129384	0.00533464	0	0	0	0	0	0	0.00043128	0.00307996
k__Bacteria; p__Actinobacteria; c__Actinobacteria; o__Actinomycetales; f__Nocardioidaceae; g__Propionicimonas	0	0	0	0	0	0	0	0	0	0	0	0	0.0043054	0.0166747	0	0	0.00126629	0.00904314
k__Bacteria; p__Actinobacteria; c__Actinobacteria; o__Actinomycetales; f__Promicromonosporaceae; g__Cellulosimicrobium	0	0	0	0	0	0	0	0	0.00240285	0.00990719	0	0	0	0	0	0	0.000800949	0.00571992
k__Bacteria; p__Actinobacteria; c__Actinobacteria; o__Actinomycetales; f__Propionibacteriaceae; g__	0	0	0.00348656	0.00974058	0.00646221	0.0281681	0.000536852	0.00234008	0.00514829	0.021227	0	0	0	0	0.00119973	0.00551523	0.00412359	0.0209132
k__Bacteria; p__Actinobacteria; c__Actinobacteria; o__Actinomycetales; f__Propionibacteriaceae; g__Microlunatus	0.0837415	0.290089	0.00173965	0.00695862	0	0	0	0	0	0	0.00608016	0.0271913	0	0	0.00271705	0.0167531	0	0
k__Bacteria; p__Actinobacteria; c__Actinobacteria; o__Actinomycetales; f__Propionibacteriaceae; g__Propionibacterium	34.9653	22.3076	49.9674	34.9617	43.1951	27.9939	51.6059	31.6303	29.337	24.613	51.7198	29.2662	53.2608	23.8461	51.1707	31.2249	41.5362	26.9829
k__Bacteria; p__Actinobacteria; c__Actinobacteria; o__Actinomycetales; f__Propionibacteriaceae; g__Tessaracoccus	0	0	0	0	0	0	0	0	0	0	0.00136493	0.00610417	0	0	0.000496339	0.00368095	0	0
k__Bacteria; p__Actinobacteria; c__Actinobacteria; o__Actinomycetales; f__Pseudonocardiaceae; g__	0	0	0	0	0	0	0	0	0.00118405	0.00488196	0.00234502	0.0104872	0	0	0.000852733	0.00632404	0.000394683	0.0028186
k__Bacteria; p__Actinobacteria; c__Actinobacteria; o__Actinomycetales; f__Pseudonocardiaceae; g__Pseudonocardia	0	0	0	0	0	0	0	0	0.00270983	0.0111729	0.009482	0.034912	0	0	0.003448	0.0212142	0.000903275	0.00645067
k__Bacteria; p__Actinobacteria; c__Actinobacteria; o__Actinomycetales; f__Sporichthyaceae; g__	0	0	0	0	0	0	0	0	0	0	0.000828402	0.00370473	0	0	0.000301237	0.00223404	0	0
k__Bacteria; p__Actinobacteria; c__Actinobacteria; o__Actinomycetales; f__Streptomycetaceae; g__Streptomyces	0	0	0	0	0	0	0	0	0	0	0.00163963	0.00733266	0	0	0.00059623	0.00442176	0	0
k__Bacteria; p__Actinobacteria; c__Actinobacteria; o__Actinomycetales; f__Tsukamurellaceae; g__Tsukamurella	0	0	0.0526069	0.210428	0	0	0	0	0	0	0	0	0	0	0.0153038	0.113496	0	0
k__Bacteria; p__Actinobacteria; c__Actinobacteria; o__Actinomycetales; f__Williamsiaceae; g__Williamsia	0	0	0.0212781	0.0697021	0.00331129	0.0101672	0.00950812	0.0309224	0	0	0.00456889	0.0128844	0	0	0.011136	0.0421198	0.00123362	0.00631097
k__Bacteria; p__Actinobacteria; c__Actinobacteria; o__Bifidobacteriales; f__Bifidobacteriaceae; g__Bifidobacterium	0.00526676	0.0182446	0	0	0	0	0	0	0	0	0	0	0	0	0	0	0	0
k__Bacteria; p__Actinobacteria; c__Actinobacteria; o__Bifidobacteriales; f__Bifidobacteriaceae; g__Gardnerella	0	0	0.00665136	0.0266054	0	0	0	0	0	0	0	0	0	0	0.00193494	0.0143499	0	0
k__Bacteria; p__Actinobacteria; c__Actinobacteria; o__Bifidobacteriales; f__Bifidobacteriaceae; g__Scardovia	0	0	0	0	0.00359581	0.0156738	0	0	0	0	0	0	0	0	0	0	0.00133962	0.00956677
k__Bacteria; p__Actinobacteria; c__Coriobacteriia; o__Coriobacteriales; f__Coriobacteriaceae; g__	0	0	0.00794651	0.0217143	0	0	0	0	0	0	0	0	0.00256191	0.00992225	0.00231171	0.0120101	0.000753504	0.00538109
k__Bacteria; p__Actinobacteria; c__Coriobacteriia; o__Coriobacteriales; f__Coriobacteriaceae; g__Atopobium	0.0185374	0.0411049	0.246021	0.900557	0.0457305	0.135303	0.00257929	0.0112429	0.00597238	0.0246248	0.00661033	0.0186908	0.012151	0.0273099	0.0748644	0.487532	0.0226015	0.085577
k__Bacteria; p__Actinobacteria; c__Coriobacteriia; o__Coriobacteriales; f__Coriobacteriaceae; g__Collinsella	0.0047719	0.0165304	0	0	0	0	0	0	0	0	0	0	0.00335535	0.0129952	0	0	0.000986868	0.00704765
k__Bacteria; p__Actinobacteria; c__Coriobacteriia; o__Coriobacteriales; f__Coriobacteriaceae; g__Slackia	0	0	0	0	0.00166767	0.00726919	0	0	0	0	0	0	0	0	0	0	0.000621288	0.00443688
k__Bacteria; p__Actinobacteria; c__MB-A2-108; o__0319-7L14; f__; g__	0	0	0	0	0	0	0.000950772	0.00414432	0	0	0	0	0	0	0.000328449	0.00243584	0	0
k__Bacteria; p__Actinobacteria; c__Rubrobacteria; o__Rubrobacterales; f__Rubrobacteraceae; g__Rubrobacter	0	0	0.00351667	0.0140667	0.00138953	0.00605681	0	0	0	0	0	0	0	0	0.00102303	0.007587	0.000517667	0.00369688
k__Bacteria; p__Actinobacteria; c__Thermoleophilia; o__Gaiellales; f__; g__	0	0	0	0	0	0	0.000475415	0.00207228	0	0	0	0	0	0	0.000164234	0.00121799	0	0
k__Bacteria; p__Actinobacteria; c__Thermoleophilia; o__Solirubrobacterales	0	0	0.00458299	0.012686	0.0020402	0.00889302	0.00190925	0.00832222	0	0	0.0136304	0.0444741	0.0019926	0.0077173	0.00694929	0.0281223	0.00134613	0.00678759
k__Bacteria; p__Actinobacteria; c__Thermoleophilia; o__Solirubrobacterales; f__Conexibacteraceae; g__	0	0	0	0	0.000930544	0.00405615	0	0	0	0	0	0	0	0	0	0	0.000346673	0.00247574
k__Bacteria; p__Actinobacteria; c__Thermoleophilia; o__Solirubrobacterales; f__Patulibacteraceae; g__	0	0	0	0	0	0	0.00212139	0.00924691	0	0	0.00106825	0.00477734	0	0	0.0011213	0.0061039	0	0
k__Bacteria; p__Actinobacteria; c__Thermoleophilia; o__Solirubrobacterales; f__Patulibacteraceae; g__Patulibacter	0	0	0	0	0	0	0	0	0	0	0	0	0.0118273	0.045807	0	0	0.00347862	0.0248423
k__Bacteria; p__Actinobacteria; c__Thermoleophilia; o__Solirubrobacterales; f__Solirubrobacteraceae; g__	0	0	0	0	0	0	0.000912001	0.00397532	0	0	0	0	0	0	0.000315055	0.00233651	0	0
k__Bacteria; p__Armatimonadetes; c__[Fimbriimonadia]; o__[Fimbriimonadales]; f__[Fimbriimonadaceae]; g__Fimbriimonas	0	0	0	0	0	0	0	0	0	0	0.00106825	0.00477734	0	0	0.000388453	0.00288084	0	0
k__Bacteria; p__Armatimonadetes; c__Armatimonadia; o__FW68; f__; g__	0	0	0	0	0	0	0	0	0	0	0	0	0.00113863	0.00440989	0	0	0.000334891	0.0023916
k__Bacteria; p__Bacteroidetes; c__[Saprospirae]; o__[Saprospirales]; f__Chitinophagaceae; g__	0	0	0.00167626	0.0045816	0.00189698	0.00826872	0	0	0	0	0	0	0	0	0.000487638	0.00253401	0.000706716	0.00504696
k__Bacteria; p__Bacteroidetes; c__[Saprospirae]; o__[Saprospirales]; f__Chitinophagaceae; g__Flavisolibacter	0	0	0	0	0	0	0.00303339	0.00986023	0	0	0.0016131	0.00721402	0	0	0.00163448	0.00722491	0	0
k__Bacteria; p__Bacteroidetes; c__[Saprospirae]; o__[Saprospirales]; f__Chitinophagaceae; g__Sediminibacterium	0.49441	0.639922	0.247602	0.302692	0.321573	0.278282	0.274888	0.392349	0.471523	0.607043	0.275969	0.448909	0.488911	0.494072	0.267344	0.384488	0.420774	0.469209
k__Bacteria; p__Bacteroidetes; c__Bacteroidia; o__Bacteroidales; f__; g__	0	0	0	0	0	0	0.000912001	0.00397532	0	0	0	0	0	0	0.000315055	0.00233651	0	0
k__Bacteria; p__Bacteroidetes; c__Bacteroidia; o__Bacteroidales; f__[Paraprevotellaceae]; g__[Prevotella]	0.00130565	0.00452292	0.00135306	0.00541226	0.00312688	0.0136297	0.000402639	0.00175506	0	0	0.0026896	0.00835048	0	0	0.00151075	0.00588663	0.00116491	0.00831915
k__Bacteria; p__Bacteroidetes; c__Bacteroidia; o__Bacteroidales; f__Porphyromonadaceae	0	0	0.00139613	0.00558451	0	0	0	0	0	0	0	0	0	0	0.000406146	0.00301206	0	0
k__Bacteria; p__Bacteroidetes; c__Bacteroidia; o__Bacteroidales; f__Porphyromonadaceae; g__Parabacteroides	0	0	0.00082021	0.00328084	0	0	0	0	0	0	0	0	0	0	0.000238607	0.00176955	0	0
k__Bacteria; p__Bacteroidetes; c__Bacteroidia; o__Bacteroidales; f__Porphyromonadaceae; g__Porphyromonas	0	0	0.00814408	0.0325763	0.00187613	0.00817784	0.00725706	0.0299544	0.00338728	0.0139661	0	0	0	0	0.00487617	0.0246543	0.00182804	0.00939801
k__Bacteria; p__Bacteroidetes; c__Bacteroidia; o__Bacteroidales; f__Porphyromonadaceae; g__Tannerella	0	0	0	0	0.00486667	0.0147439	0	0	0	0	0	0	0	0	0	0	0.00181307	0.00915994
k__Bacteria; p__Bacteroidetes; c__Bacteroidia; o__Bacteroidales; f__Prevotellaceae; g__Prevotella	0.0446349	0.146521	0.0251514	0.0516647	0.00187613	0.00817784	0.0114649	0.0253678	0.0155018	0.0563581	0.00833902	0.028293	0.0240746	0.0530418	0.0143097	0.0358956	0.012947	0.0437513
k__Bacteria; p__Bacteroidetes; c__Bacteroidia; o__Bacteroidales; f__RF16; g__	0	0	0	0	0	0	0.001824	0.00795064	0	0	0	0	0	0	0.00063011	0.00467302	0	0
k__Bacteria; p__Bacteroidetes; c__Bacteroidia; o__Bacteroidales; f__S24-7; g__	0	0	0	0	0	0	0.0003648	0.00159013	0	0	0	0	0	0	0.000126022	0.000934604	0	0
k__Bacteria; p__Bacteroidetes; c__Cytophagia; o__Cytophagales	0	0	0	0	0.00138953	0.00605681	0	0	0	0	0.000262219	0.00117268	0	0	9.53525e-05	0.000707153	0.000517667	0.00369688
k__Bacteria; p__Bacteroidetes; c__Cytophagia; o__Cytophagales; f__Cytophagaceae; g__	0	0	0	0	0	0	0	0	0	0	0	0	0.00867337	0.0335918	0	0	0.00255099	0.0182177
k__Bacteria; p__Bacteroidetes; c__Cytophagia; o__Cytophagales; f__Cytophagaceae; g__Hymenobacter	0	0	0.00201979	0.00568975	0	0	0	0	0.000769203	0.00317151	0.000620424	0.00277462	0	0	0.000813184	0.0035184	0.000256401	0.00183107
k__Bacteria; p__Bacteroidetes; c__Cytophagia; o__Cytophagales; f__Cytophagaceae; g__Rudanella	0	0	0	0	0	0	0	0	0.00153841	0.00634301	0	0	0	0	0	0	0.000512802	0.00366214
k__Bacteria; p__Bacteroidetes; c__Cytophagia; o__Cytophagales; f__Cytophagaceae; g__Spirosoma	0	0	0	0	0	0	0.000277879	0.00121124	0.00820483	0.0338294	0	0	0	0	9.59944e-05	0.000711913	0.00273494	0.0195314
k__Bacteria; p__Bacteroidetes; c__Flavobacteriia; o__Flavobacteriales; f__[Weeksellaceae]; g__	0	0	0	0	0	0	0.00381849	0.0166444	0	0	0	0	0	0	0.00131912	0.00978283	0	0
k__Bacteria; p__Bacteroidetes; c__Flavobacteriia; o__Flavobacteriales; f__[Weeksellaceae]; g__Chryseobacterium	0	0	0.00232688	0.00930752	0.00130276	0.00567861	0.000950772	0.00414432	0.00110848	0.00457039	0	0	0.00574053	0.022233	0.00100536	0.00553912	0.00254323	0.0126905
k__Bacteria; p__Bacteroidetes; c__Flavobacteriia; o__Flavobacteriales; f__[Weeksellaceae]; g__Wautersiella	0	0	0	0	0	0	0.00644222	0.028081	0	0	0	0	0	0	0.00222549	0.0165047	0	0
k__Bacteria; p__Bacteroidetes; c__Flavobacteriia; o__Flavobacteriales; f__Flavobacteriaceae; g__Aequorivita	0	0	0	0	0	0	0.000729601	0.00318026	0	0	0	0	0	0	0.000252044	0.00186921	0	0
k__Bacteria; p__Bacteroidetes; c__Flavobacteriia; o__Flavobacteriales; f__Flavobacteriaceae; g__Capnocytophaga	0	0	0.000966057	0.00386423	0.00352398	0.0153607	0.0122425	0.0529824	0.006081	0.0250726	0.0126269	0.0399892	0	0	0.00910187	0.0391178	0.00333986	0.0170886
k__Bacteria; p__Bacteroidetes; c__Flavobacteriia; o__Flavobacteriales; f__Flavobacteriaceae; g__Flavobacterium	0	0	0.00379881	0.0151953	0	0	0	0	0	0	0	0	0	0	0.00110511	0.00819571	0	0
k__Bacteria; p__Bacteroidetes; c__Sphingobacteriia; o__Sphingobacteriales; f__Sphingobacteriaceae; g__Parapedobacter	0	0	0	0	0	0	0.0012768	0.00556545	0	0	0	0	0	0	0.000441077	0.00327111	0	0
k__Bacteria; p__Bacteroidetes; c__Sphingobacteriia; o__Sphingobacteriales; f__Sphingobacteriaceae; g__Pedobacter	0	0	0	0	0	0	0.000555757	0.00242249	0	0	0.000868594	0.00388447	0	0	0.000507841	0.00271859	0	0
k__Bacteria; p__Bacteroidetes; c__Sphingobacteriia; o__Sphingobacteriales; f__Sphingobacteriaceae; g__Sphingobacterium	0	0	0	0	0	0	0.00845737	0.0368648	0	0	0	0	0	0	0.00292164	0.0216675	0	0
k__Bacteria; p__Chlamydiae; c__Chlamydiia; o__Chlamydiales	0	0	0	0	0	0	0.00117122	0.00510522	0	0	0.00088288	0.00394836	0	0	0.00072565	0.00379579	0	0
k__Bacteria; p__Chlamydiae; c__Chlamydiia; o__Chlamydiales; f__Criblamydiaceae; g__Criblamydia	0	0	0.00324118	0.0129647	0	0	0	0	0	0	0	0	0	0	0.00094289	0.00699266	0	0
k__Bacteria; p__Chloroflexi; c__Anaerolineae; o__Ardenscatenales; f__Ardenscatenaceae; g__Ardenscatena	0	0	0	0	0	0	0.00510721	0.0222618	0	0	0	0	0	0	0.00176431	0.0130845	0	0
k__Bacteria; p__Chloroflexi; c__Anaerolineae; o__SBR1031; f__A4b; g__	0	0	0	0	0	0	0	0	0.0010256	0.00422867	0	0	0	0	0	0	0.000341868	0.00244143
k__Bacteria; p__Chloroflexi; c__Anaerolineae; o__SBR1031; f__oc28; g__	0	0	0.00082021	0.00328084	0	0	0	0	0	0	0	0	0	0	0.000238607	0.00176955	0	0
k__Bacteria; p__Chloroflexi; c__Chloroflexi; o__AKIW781; f__; g__	0.0127722	0.0442441	0	0	0	0	0.00127283	0.00554814	0	0	0.00715584	0.0320019	0.00287026	0.0111165	0.00304183	0.0195118	0.000844195	0.00602876
k__Bacteria; p__Chloroflexi; c__Chloroflexi; o__Chloroflexales; f__Chloroflexaceae; g__Chloronema	0	0	0	0	0	0	0	0	0.00230761	0.00951452	0	0	0	0	0	0	0.000769203	0.00549321
k__Bacteria; p__Chloroflexi; c__Ellin6529; o__; f__; g__	0	0	0	0	0	0	0	0	0.000473619	0.00195278	0	0	0	0	0	0	0.000157873	0.00112744
k__Bacteria; p__Chloroflexi; c__Ktedonobacteria; o__Thermogemmatisporales; f__Thermogemmatisporaceae; g__	0.00727147	0.0251891	0	0	0	0	0	0	0	0	0	0	0	0	0	0	0	0
k__Bacteria; p__Chloroflexi; c__Thermomicrobia; o__JG30-KF-CM45; f__; g__	0	0	0.00241771	0.00967084	0	0	0	0	0	0	0	0	0	0	0.000703334	0.00521606	0	0
k__Bacteria; p__Cyanobacteria; c__Chloroplast	0	0	0.00115977	0.00463908	0	0	0	0	0	0	0	0	0	0	0.000337388	0.00250213	0	0
k__Bacteria; p__Cyanobacteria; c__Chloroplast; o__Chlorophyta; f__; g__	0.0035153	0.0121774	0	0	0	0	0	0	0	0	0	0	0	0	0	0	0	0
k__Bacteria; p__Cyanobacteria; c__Chloroplast; o__Streptophyta; f__; g__	0.0491361	0.0937896	0.0428153	0.061545	0.326569	1.19622	0.0340332	0.115402	0.0416184	0.0943994	0.282958	0.62347	0.5527	1.75278	0.127106	0.395488	0.298095	1.19178
k__Bacteria; p__Cyanobacteria; c__Nostocophycideae; o__Stigonematales; f__Rivulariaceae; g__Calothrix	0	0	0	0	0	0	0.00104164	0.00369595	0.000817448	0.00337042	0	0	0	0	0.000359841	0.00219163	0.000272483	0.00194591
k__Bacteria; p__Cyanobacteria; c__Oscillatoriophycideae; o__Chroococcales; f__Xenococcaceae; g__	0	0	0.00341893	0.0136757	0.00304261	0.0132624	0	0	0.00923044	0.0380581	0.00290617	0.0129968	0	0	0.00205139	0.0106626	0.00421033	0.0232641
k__Bacteria; p__Cyanobacteria; c__Synechococcophycideae; o__Pseudanabaenales; f__Pseudanabaenaceae	0	0	0	0	0	0	0.00339422	0.014795	0	0	0	0	0	0	0.00117255	0.00869585	0	0
k__Bacteria; p__Cyanobacteria; c__Synechococcophycideae; o__Pseudanabaenales; f__Pseudanabaenaceae; g__Leptolyngbya	0	0	0	0	0.000930544	0.00405615	0	0	0	0	0	0	0	0	0	0	0.000346673	0.00247574
k__Bacteria; p__Firmicutes; c__Bacilli	0.00167482	0.00580174	0.00114023	0.00456093	0.0104813	0.0392639	0.00370947	0.0108485	0	0	0.00735117	0.029211	0.01659	0.0484797	0.00428631	0.0187554	0.0087842	0.0354779
k__Bacteria; p__Firmicutes; c__Bacilli; o__Bacillales	0	0	0.00113964	0.00455858	0	0	0	0	0	0	0	0	0	0	0.000331533	0.00245871	0	0
k__Bacteria; p__Firmicutes; c__Bacilli; o__Bacillales; f__[Thermicanaceae]; g__Thermicanus	0	0	0	0	0.00447441	0.0155297	0	0	0	0	0	0	0	0	0	0	0.00166694	0.00957054
k__Bacteria; p__Firmicutes; c__Bacilli; o__Bacillales; f__Alicyclobacillaceae; g__Alicyclobacillus	0	0	0	0	0	0	0	0	0	0	0.00376223	0.0168252	0	0	0.00136808	0.010146	0	0
k__Bacteria; p__Firmicutes; c__Bacilli; o__Bacillales; f__Bacillaceae	0	0	0	0	0	0	0	0	0	0	0.000276258	0.00123546	0	0	0.000100458	0.000745013	0	0
k__Bacteria; p__Firmicutes; c__Bacilli; o__Bacillales; f__Bacillaceae; g__Bacillus	0.000435218	0.00150764	0.00648482	0.0159837	0.00608842	0.016375	0.00694864	0.0192966	0.000769203	0.00317151	0.0175153	0.067069	0.0256204	0.0647829	0.0106561	0.0424879	0.01006	0.0371865
k__Bacteria; p__Firmicutes; c__Bacilli; o__Bacillales; f__Paenibacillaceae; g__Brevibacillus	0	0	0	0	0	0	0.00264983	0.0115504	0	0	0.00148902	0.00665909	0	0	0.00145686	0.00782321	0	0
k__Bacteria; p__Firmicutes; c__Bacilli; o__Bacillales; f__Paenibacillaceae; g__Paenibacillus	0	0	0	0	0	0	0	0	0.00230761	0.00951452	0.00232081	0.010379	0	0	0.000843932	0.00625877	0.000769203	0.00549321
k__Bacteria; p__Firmicutes; c__Bacilli; o__Bacillales; f__Planococcaceae	0	0	0.00147638	0.00590551	0	0	0	0	0	0	0.00163963	0.00733266	0	0	0.00102572	0.00540147	0	0
k__Bacteria; p__Firmicutes; c__Bacilli; o__Bacillales; f__Planococcaceae; g__Rummeliibacillus	0	0	0	0	0	0	0.000547201	0.00238519	0	0	0	0	0	0	0.000189033	0.00140191	0	0
k__Bacteria; p__Firmicutes; c__Bacilli; o__Bacillales; f__Staphylococcaceae; g__Staphylococcus	14.6978	12.7373	17.2681	23.2268	10.5137	11.6857	13.6249	21.6364	11.732	15.7653	24.6839	25.3674	14.0001	15.6131	18.7062	23.5638	11.9452	14.1071
k__Bacteria; p__Firmicutes; c__Bacilli; o__Bacillales; f__Thermoactinomycetaceae; g__	0	0	0.00189941	0.00759763	0	0	0	0	0	0	0	0	0	0	0.000552555	0.00409786	0	0
k__Bacteria; p__Firmicutes; c__Bacilli; o__Gemellales; f__; g__	0.00304652	0.0105535	0.00268995	0.00744703	0.00757028	0.0297628	0.0220165	0.045935	0.0200866	0.0372735	0.0229405	0.0775838	0.0425531	0.0852936	0.0167302	0.0540292	0.0220314	0.0548413
k__Bacteria; p__Firmicutes; c__Bacilli; o__Gemellales; f__Gemellaceae; g__	0	0	0	0	0.00208458	0.00908649	0	0	0.00214512	0.00884456	0.000178833	0.000799767	0	0	6.50303e-05	0.000482278	0.00149165	0.00746337
k__Bacteria; p__Firmicutes; c__Bacilli; o__Lactobacillales; f__Aerococcaceae; g__Abiotrophia	0	0	0	0	0.000416917	0.0018173	0	0	0	0	0	0	0	0	0	0	0.000155322	0.00110922
k__Bacteria; p__Firmicutes; c__Bacilli; o__Lactobacillales; f__Aerococcaceae; g__Alloiococcus	0	0	0.00266054	0.0106422	0.00356028	0.011179	0.00725235	0.0316122	0.016259	0.0670374	0.0038311	0.0109724	0.0369894	0.0986828	0.00467246	0.0202666	0.0176253	0.0663181
k__Bacteria; p__Firmicutes; c__Bacilli; o__Lactobacillales; f__Aerococcaceae; g__Facklamia	0	0	0.00316662	0.0070656	0	0	0	0	0.00338728	0.0139661	0	0	0.00861079	0.0333495	0.0009212	0.00399678	0.00366168	0.0196545
k__Bacteria; p__Firmicutes; c__Bacilli; o__Lactobacillales; f__Carnobacteriaceae; g__Granulicatella	0	0	0	0	0.010006	0.0436152	0	0	0.00960384	0.0395977	0.0048285	0.0215937	0	0	0.00175582	0.0130215	0.00692901	0.034742
k__Bacteria; p__Firmicutes; c__Bacilli; o__Lactobacillales; f__Lactobacillaceae; g__Pediococcus	0	0	0	0	0	0	0	0	0	0	0.000715922	0.0032017	0	0	0.000260335	0.0019307	0	0
k__Bacteria; p__Firmicutes; c__Bacilli; o__Lactobacillales; f__Streptococcaceae	0.00186104	0.00644684	0.000380078	0.00152031	0.00196864	0.00590823	0.00162492	0.00491263	0.00137198	0.00565681	0.00647942	0.0256381	0.00945505	0.0366192	0.00302805	0.0157209	0.00397164	0.0202761
k__Bacteria; p__Firmicutes; c__Bacilli; o__Lactobacillales; f__Streptococcaceae; g__Lactococcus	0.056091	0.194305	0.00110694	0.00442776	0	0	0	0	0.00779075	0.0321221	0.00417962	0.0164697	0	0	0.00184188	0.010211	0.00259692	0.0185457
k__Bacteria; p__Firmicutes; c__Bacilli; o__Lactobacillales; f__Streptococcaceae; g__Streptococcus	1.13912	2.90157	0.181619	0.330191	0.907897	3.47669	0.205877	0.679908	0.541298	1.7371	1.26147	4.3628	0.481151	1.1035	0.582672	2.67391	0.660184	2.38658
k__Bacteria; p__Firmicutes; c__Bacilli; o__Turicibacterales; f__Turicibacteraceae; g__Turicibacter	0	0	0	0	0	0	0.000917686	0.0040001	0	0	0	0	0	0	0.000317019	0.00235107	0	0
k__Bacteria; p__Firmicutes; c__Clostridia; o__Clostridiales	0.0076368	0.0264547	0.00114023	0.00456093	0.0137583	0.0599708	0.0117152	0.0510655	0	0	0	0	0	0	0.00437878	0.0300691	0.00512562	0.0366043
k__Bacteria; p__Firmicutes; c__Clostridia; o__Clostridiales; f__[Mogibacteriaceae]; g__	0.018902	0.0548116	0.00373983	0.0149593	0	0	0	0	0	0	0	0	0	0	0.00108795	0.00806845	0	0
k__Bacteria; p__Firmicutes; c__Clostridia; o__Clostridiales; f__[Mogibacteriaceae]; g__Mogibacterium	0.00723739	0.025071	0	0	0.00792142	0.0345287	0.0014592	0.00636051	0	0	0	0	0	0	0.000504088	0.00373842	0.00295112	0.0210752
k__Bacteria; p__Firmicutes; c__Clostridia; o__Clostridiales; f__[Tissierellaceae]; g__1-68	0.0256094	0.0797968	0.0777178	0.310871	0.00199702	0.00870483	0	0	0	0	0	0	0	0	0.0226088	0.167671	0.000743989	0.00531315
k__Bacteria; p__Firmicutes; c__Clostridia; o__Clostridiales; f__[Tissierellaceae]; g__Anaerococcus	0.0797468	0.12507	0.336632	1.01978	1.07035	4.56046	0.0273208	0.0491015	0.0513504	0.0738642	0.125436	0.216357	1.90819	7.04015	0.15298	0.567433	0.977106	4.68204
k__Bacteria; p__Firmicutes; c__Clostridia; o__Clostridiales; f__[Tissierellaceae]; g__Finegoldia	0.0340463	0.088698	0.0407964	0.0877402	0.0230113	0.0368437	0.024788	0.0685126	0.0444698	0.0785584	0.0402843	0.0682578	0.0590906	0.113099	0.03508	0.0734806	0.0407757	0.0791854
k__Bacteria; p__Firmicutes; c__Clostridia; o__Clostridiales; f__[Tissierellaceae]; g__Parvimonas	0.021402	0.0741388	0.0127326	0.0509304	0	0	0	0	0	0	0.00513915	0.022983	0	0	0.00557281	0.030538	0	0
k__Bacteria; p__Firmicutes; c__Clostridia; o__Clostridiales; f__[Tissierellaceae]; g__Peptoniphilus	0.0849805	0.150355	0.151981	0.512831	0.153232	0.583394	0.00735703	0.0186091	0.00743397	0.0188563	0.0385274	0.0651778	0.0326891	0.0563852	0.0607642	0.279851	0.069179	0.357645
k__Bacteria; p__Firmicutes; c__Clostridia; o__Clostridiales; f__[Tissierellaceae]; g__ph2	0	0	0.000698064	0.00279226	0.00219673	0.00957531	0	0	0	0	0.000479126	0.00214272	0	0	0.000377301	0.00196611	0.000818388	0.00584446
k__Bacteria; p__Firmicutes; c__Clostridia; o__Clostridiales; f__[Tissierellaceae]; g__WAL_1855D	0	0	0.0432141	0.167265	0	0	0	0	0	0	0	0	0.00365309	0.0141483	0.0125714	0.0903543	0.00107444	0.00767301
k__Bacteria; p__Firmicutes; c__Clostridia; o__Clostridiales; f__Clostridiaceae; g__02d06	0.00895073	0.0223067	0	0	0.00782726	0.0341182	0	0	0	0	0	0	0	0	0	0	0.00291604	0.0208247
k__Bacteria; p__Firmicutes; c__Clostridia; o__Clostridiales; f__Clostridiaceae; g__Oxobacter	0	0	0	0	0	0	0	0	0	0	0.00151942	0.00679506	0	0	0.000552517	0.00409757	0	0
k__Bacteria; p__Firmicutes; c__Clostridia; o__Clostridiales; f__Clostridiaceae; g__SMB53	0	0	0	0	0	0	0	0	0	0	0.000497686	0.00222572	0	0	0.000180977	0.00134216	0	0
k__Bacteria; p__Firmicutes; c__Clostridia; o__Clostridiales; f__Lachnospiraceae	0.0278743	0.0651037	0.00369011	0.0147605	0.00583684	0.0254422	0	0	0	0	0.00384023	0.0121026	0	0	0.00246994	0.0107396	0.00217451	0.0155291
k__Bacteria; p__Firmicutes; c__Clostridia; o__Clostridiales; f__Lachnospiraceae; g__Johnsonella	0.00124069	0.00429789	0	0	0	0	0	0	0	0	0	0	0	0	0	0	0	0
k__Bacteria; p__Firmicutes; c__Clostridia; o__Clostridiales; f__Lachnospiraceae; g__Lachnoanaerobaculum	0	0	0	0	0	0	0	0	0	0	0.00143067	0.00639813	0	0	0.000520242	0.00385822	0	0
k__Bacteria; p__Firmicutes; c__Clostridia; o__Clostridiales; f__Lachnospiraceae; g__Moryella	0	0	0	0	0.00416917	0.018173	0	0	0	0	0	0	0	0	0	0	0.00155322	0.0110922
k__Bacteria; p__Firmicutes; c__Clostridia; o__Clostridiales; f__Lachnospiraceae; g__Oribacterium	0.0428041	0.148278	0	0	0.0279875	0.108248	0.00275306	0.0120003	0	0	0.00163963	0.00733266	0.00135681	0.00525489	0.00154729	0.00825499	0.0108258	0.0663681
k__Bacteria; p__Firmicutes; c__Clostridia; o__Clostridiales; f__Lachnospiraceae; g__Shuttleworthia	0	0	0	0	0	0	0	0	0	0	0	0	0.00170794	0.00661483	0	0	0.000502336	0.0035874
k__Bacteria; p__Firmicutes; c__Clostridia; o__Clostridiales; f__Peptococcaceae; g__Peptococcus	0	0	0.000465376	0.0018615	0	0	0	0	0	0	0	0	0	0	0.000135382	0.00100402	0	0
k__Bacteria; p__Firmicutes; c__Clostridia; o__Clostridiales; f__Peptostreptococcaceae; g__Peptostreptococcus	0	0	0	0	0	0	0.000208009	0.000906688	0	0	0	0	0	0	7.18575e-05	0.00053291	0	0
k__Bacteria; p__Firmicutes; c__Clostridia; o__Clostridiales; f__Ruminococcaceae	0	0	0	0	0	0	0	0	0	0	0	0	0.0121521	0.0470651	0	0	0.00357416	0.0255246
k__Bacteria; p__Firmicutes; c__Clostridia; o__Clostridiales; f__Ruminococcaceae; g__Ruminococcus	0	0	0	0	0	0	0	0	0.0070945	0.0292514	0	0	0	0	0	0	0.00236483	0.0168883
k__Bacteria; p__Firmicutes; c__Clostridia; o__Clostridiales; f__Veillonellaceae	0	0	0	0	0.00104229	0.00454325	0	0	0	0	0	0	0	0	0	0	0.000388305	0.00277305
k__Bacteria; p__Firmicutes; c__Clostridia; o__Clostridiales; f__Veillonellaceae; g__Megasphaera	0	0	0	0	0.000416917	0.0018173	0	0	0	0	0	0	0	0	0	0	0.000155322	0.00110922
k__Bacteria; p__Firmicutes; c__Clostridia; o__Clostridiales; f__Veillonellaceae; g__Schwartzia	0.0151885	0.0526147	0	0	0.0104229	0.0454325	0	0	0	0	0	0	0	0	0	0	0.00388305	0.0277305
k__Bacteria; p__Firmicutes; c__Clostridia; o__Clostridiales; f__Veillonellaceae; g__Veillonella	0	0	0	0	0.0181359	0.0790525	0.00527669	0.0230006	0	0	0	0	0	0	0.00182286	0.0135187	0.0067565	0.0482511
k__Bacteria; p__Firmicutes; c__Erysipelotrichi; o__Erysipelotrichales; f__Erysipelotrichaceae; g__Bulleidia	0	0	0	0	0.00888751	0.0329312	0.000124805	0.000544013	0.000924172	0.00381046	0	0	0	0	4.31145e-05	0.000319746	0.00361909	0.0202978
k__Bacteria; p__Firmicutes; c__Erysipelotrichi; o__Erysipelotrichales; f__Erysipelotrichaceae; g__Sharpea	0	0	0	0	0.00312688	0.0136297	0	0	0	0	0	0	0	0	0	0	0.00116491	0.00831915
k__Bacteria; p__Fusobacteria; c__Fusobacteriia; o__Fusobacteriales; f__Fusobacteriaceae; g__Fusobacterium	0.0650524	0.174655	0.00440495	0.0139834	0.152902	0.57335	0.004707	0.0160933	0	0	0.00661263	0.0193617	0	0	0.00531209	0.0165392	0.0569634	0.352019
k__Bacteria; p__Fusobacteria; c__Fusobacteriia; o__Fusobacteriales; f__Leptotrichiaceae; g__Leptotrichia	0	0	0.0102189	0.0256736	0.0279711	0.101139	0.00137653	0.00600015	0	0	0.00304017	0.013596	0	0	0.00455381	0.0165543	0.0104206	0.0622012
k__Bacteria; p__Fusobacteria; c__Fusobacteriia; o__Fusobacteriales; f__Leptotrichiaceae; g__Sneathia	0	0	0.0108322	0.0433289	0	0	0.000208009	0.000906688	0	0	0	0	0	0	0.00322305	0.0233661	0	0
k__Bacteria; p__Gemmatimonadetes; c__Gemmatimonadetes	0	0	0.00131234	0.00524934	0	0	0	0	0	0	0	0	0	0	0.00038177	0.00283129	0	0
k__Bacteria; p__Gemmatimonadetes; c__Gemmatimonadetes; o__Gemmatimonadales; f__; g__	0	0	0	0	0	0	0.00550768	0.0230681	0	0	0.00274211	0.00933399	0	0	0.00289978	0.014592	0	0
k__Bacteria; p__Nitrospirae; c__Nitrospira; o__Nitrospirales; f__Nitrospiraceae; g__Nitrospira	0	0	0	0	0	0	0	0	0	0	0.00221007	0.00988372	0	0	0.000803661	0.00596011	0	0
k__Bacteria; p__Planctomycetes; c__Phycisphaerae; o__Phycisphaerales; f__; g__	0	0	0	0	0	0	0.000694696	0.00302811	0	0	0.00151351	0.00676861	0	0	0.000790353	0.00442247	0	0
k__Bacteria; p__Planctomycetes; c__Phycisphaerae; o__WD2101; f__; g__	0	0	0.00498644	0.0199457	0	0	0.000208009	0.000906688	0	0	0.000977875	0.00301153	0	0	0.00187805	0.0108682	0	0
k__Bacteria; p__Planctomycetes; c__Planctomycetia; o__Gemmatales; f__Gemmataceae; g__	0	0	0	0	0	0	0.000792358	0.00345381	0	0	0.00309442	0.0138387	0	0	0.00139897	0.00855178	0	0
k__Bacteria; p__Planctomycetes; c__Planctomycetia; o__Gemmatales; f__Gemmataceae; g__Gemmata	0.00524535	0.0134804	0.0097876	0.0173643	0.00274196	0.0069118	0.00417065	0.0118416	0	0	0.0122932	0.0365149	0.00773595	0.0299612	0.00875833	0.0247383	0.00329679	0.0166815
k__Bacteria; p__Planctomycetes; c__Planctomycetia; o__Gemmatales; f__Isosphaeraceae; g__	0.0111723	0.0335855	0	0	0.00249966	0.00753474	0.000374415	0.00163204	0.00284172	0.0117167	0.00258175	0.00807671	0	0	0.00106816	0.00501958	0.00187848	0.00811718
k__Bacteria; p__Planctomycetes; c__Planctomycetia; o__Pirellulales; f__Pirellulaceae; g__	0.0106845	0.0252814	0.00128407	0.00513628	0	0	0.00129443	0.00414457	0.0023711	0.00977628	0.00201183	0.0089972	0.0129012	0.0424981	0.00155229	0.00645439	0.00458483	0.0238053
k__Bacteria; p__Planctomycetes; c__Planctomycetia; o__Pirellulales; f__Pirellulaceae; g__Pirellula	0	0	0.000786032	0.00314413	0	0	0	0	0	0	0	0	0	0	0.000228664	0.00169582	0	0
k__Bacteria; p__Planctomycetes; c__Planctomycetia; o__Planctomycetales; f__Planctomycetaceae; g__Planctomyces	0	0	0	0	0.00296432	0.0129212	0.0049027	0.0147315	0	0	0.00201801	0.00902482	0.00303804	0.0117663	0.00242748	0.010245	0.0019979	0.0100452
k__Bacteria; p__Proteobacteria; c__Alphaproteobacteria; o__; f__; g__	0.0150103	0.0519971	0.00112609	0.00317656	0.00274639	0.00865504	0.00897098	0.0372362	0	0	0.00384358	0.0123552	0.00408286	0.0158129	0.00482432	0.0230032	0.00222401	0.00999012
k__Bacteria; p__Proteobacteria; c__Alphaproteobacteria; o__BD7-3; f__; g__	0	0	0.00750487	0.0268982	0	0	0.000917686	0.0040001	0	0	0.00557945	0.0183446	0	0	0.00452914	0.0182301	0	0
k__Bacteria; p__Proteobacteria; c__Alphaproteobacteria; o__Caulobacterales; f__Caulobacteraceae; g__	0.00165426	0.00573052	0.0499503	0.092333	0.0140161	0.0385687	0.0325087	0.0622144	0.0538237	0.123455	0.127871	0.444348	0.0431615	0.102317	0.0722599	0.273823	0.0358575	0.0930106
k__Bacteria; p__Proteobacteria; c__Alphaproteobacteria; o__Caulobacterales; f__Caulobacteraceae; g__Brevundimonas	0	0	0.00212624	0.00850498	0.00265577	0.0115762	0.0016416	0.00715558	0	0	0.00012831	0.000573822	0	0	0.0012323	0.00616631	0.000989403	0.00706575
k__Bacteria; p__Proteobacteria; c__Alphaproteobacteria; o__Caulobacterales; f__Caulobacteraceae; g__Caulobacter	0	0	0.00523576	0.020943	0	0	0	0	0	0	0	0	0	0	0.00152313	0.0112958	0	0
k__Bacteria; p__Proteobacteria; c__Alphaproteobacteria; o__Caulobacterales; f__Caulobacteraceae; g__Phenylobacterium	0	0	0	0	0.00726938	0.0239836	0	0	0.00179481	0.00740018	0.0103667	0.0329214	0	0	0.00376972	0.0201661	0.00330647	0.0153175
k__Bacteria; p__Proteobacteria; c__Alphaproteobacteria; o__Rhizobiales	0.0694936	0.167414	0.011667	0.0318359	0.0256718	0.0525864	0.00348121	0.0151743	0.0144508	0.0335448	0.012137	0.0313673	0.267608	0.967722	0.00901009	0.0268504	0.0930893	0.525869
k__Bacteria; p__Proteobacteria; c__Alphaproteobacteria; o__Rhizobiales; f__Aurantimonadaceae; g__	0.00921683	0.031928	0.0134361	0.029216	0.0259052	0.065282	0	0	0	0	0.0229041	0.0580371	0.0409265	0.0896359	0.0122374	0.0389552	0.0216882	0.0637309
k__Bacteria; p__Proteobacteria; c__Alphaproteobacteria; o__Rhizobiales; f__Bartonellaceae; g__	0.498456	1.2522	0.2015	0.685834	0.0160745	0.0383894	0.0653846	0.1491	0.245933	0.944316	0.149853	0.44575	0.201225	0.426905	0.135698	0.459429	0.14715	0.589609
k__Bacteria; p__Proteobacteria; c__Alphaproteobacteria; o__Rhizobiales; f__Beijerinckiaceae	0.0276505	0.0957841	0.0623004	0.239919	0.00304302	0.0101688	0.00295152	0.00865218	0.016216	0.0668603	0.0732562	0.258761	0.00553062	0.0154206	0.045782	0.201442	0.00816566	0.0396029
k__Bacteria; p__Proteobacteria; c__Alphaproteobacteria; o__Rhizobiales; f__Beijerinckiaceae; g__Beijerinckia	0	0	0	0	0.00863698	0.0376477	0.00174477	0.00760526	0	0	0.00235761	0.0105436	0	0	0.00146005	0.00770407	0.0032177	0.022979
k__Bacteria; p__Proteobacteria; c__Alphaproteobacteria; o__Rhizobiales; f__Bradyrhizobiaceae	0.00174087	0.00603056	0.00710984	0.0158804	0.00349259	0.0103991	0.000832034	0.00362675	0.0184482	0.0586954	0.0115485	0.0270558	0.0236555	0.0496021	0.00655521	0.0187843	0.0144081	0.0436665
k__Bacteria; p__Proteobacteria; c__Alphaproteobacteria; o__Rhizobiales; f__Bradyrhizobiaceae; g__Balneimonas	0	0	0.00474852	0.0189941	0.00435385	0.018978	0.00093949	0.00409514	0.00199079	0.00820825	0.0137477	0.0614816	0.0268797	0.0729006	0.0067051	0.0383014	0.0101914	0.0419362
k__Bacteria; p__Proteobacteria; c__Alphaproteobacteria; o__Rhizobiales; f__Bradyrhizobiaceae; g__Bosea	0	0	0.00645799	0.0258319	0	0	0	0	0	0	0	0	0	0	0.00187869	0.0139327	0	0
k__Bacteria; p__Proteobacteria; c__Alphaproteobacteria; o__Rhizobiales; f__Bradyrhizobiaceae; g__Bradyrhizobium	3.54857	4.10564	1.58492	1.54819	2.73809	2.54945	2.39255	3.28896	4.93235	6.43946	1.74438	2.2354	3.84721	3.56582	1.9219	2.48053	3.79572	4.476
k__Bacteria; p__Proteobacteria; c__Alphaproteobacteria; o__Rhizobiales; f__Brucellaceae	0	0	0	0	0	0	0.0037791	0.0164727	0	0	0.0024817	0.0110985	0	0	0.00220794	0.0116675	0	0
k__Bacteria; p__Proteobacteria; c__Alphaproteobacteria; o__Rhizobiales; f__Brucellaceae; g__Ochrobactrum	0	0	0	0	0	0	0.00824003	0.0359174	0	0	0.00377973	0.0116576	0	0	0.004221	0.0221104	0	0
k__Bacteria; p__Proteobacteria; c__Alphaproteobacteria; o__Rhizobiales; f__Hyphomicrobiaceae	0	0	0	0	0	0	0	0	0	0	0.00580178	0.0259464	0.00270084	0.0104603	0.00210974	0.0156462	0.000794366	0.00567291
k__Bacteria; p__Proteobacteria; c__Alphaproteobacteria; o__Rhizobiales; f__Hyphomicrobiaceae; g__Devosia	0	0	0	0	0	0	0	0	0.0066864	0.0189331	0	0	0	0	0	0	0.0022288	0.0111732
k__Bacteria; p__Proteobacteria; c__Alphaproteobacteria; o__Rhizobiales; f__Hyphomicrobiaceae; g__Rhodoplanes	0	0	0.00268334	0.00733258	0.00416571	0.0125379	0	0	0	0	0.00580178	0.0259464	0	0	0.00289035	0.0160592	0.00155193	0.00779288
k__Bacteria; p__Proteobacteria; c__Alphaproteobacteria; o__Rhizobiales; f__Methylobacteriaceae; g__	0.139134	0.266691	0.00486857	0.0133499	0	0	0.00037791	0.00164727	0.00632792	0.020912	0.0277956	0.0848398	0.00538385	0.0146877	0.0116544	0.0523245	0.00369279	0.014448
k__Bacteria; p__Proteobacteria; c__Alphaproteobacteria; o__Rhizobiales; f__Methylobacteriaceae; g__Methylobacterium	0.0500342	0.173324	0.0952668	0.30164	0.0466302	0.123361	0.105943	0.234147	0.0385658	0.072399	0.166327	0.370042	0.111193	0.260294	0.124795	0.30455	0.0629312	0.164706
k__Bacteria; p__Proteobacteria; c__Alphaproteobacteria; o__Rhizobiales; f__Methylocystaceae; g__	0.00486618	0.0168569	0	0	0.00323887	0.0141179	0	0	0	0	0.0716983	0.217214	0.0464513	0.179905	0.0260721	0.133464	0.0148688	0.0977751
k__Bacteria; p__Proteobacteria; c__Alphaproteobacteria; o__Rhizobiales; f__Methylocystaceae; g__Methylopila	0	0	0	0	0	0	0.000374415	0.00163204	0	0	0	0	0.00712041	0.0275772	0.000129344	0.000959237	0.00209424	0.0149558
k__Bacteria; p__Proteobacteria; c__Alphaproteobacteria; o__Rhizobiales; f__Phyllobacteriaceae	0	0	0.000984252	0.00393701	0.00650012	0.0283333	0.00174319	0.00759838	0	0	0.00113513	0.00507646	0	0	0.00130129	0.00572073	0.00242161	0.0172938
k__Bacteria; p__Proteobacteria; c__Alphaproteobacteria; o__Rhizobiales; f__Phyllobacteriaceae; g__Defluvibacter	0	0	0	0	0	0	0	0	0.00658775	0.027162	0	0	0	0	0	0	0.00219592	0.015682
k__Bacteria; p__Proteobacteria; c__Alphaproteobacteria; o__Rhizobiales; f__Phyllobacteriaceae; g__Mesorhizobium	0	0	0.00328601	0.0131441	0.00552772	0.0180745	0.0010737	0.00468016	0	0	0.019065	0.0805483	0	0	0.00825959	0.0490597	0.00205935	0.0111755
k__Bacteria; p__Proteobacteria; c__Alphaproteobacteria; o__Rhizobiales; f__Phyllobacteriaceae; g__Nitratireductor	0	0	0	0	0	0	0	0	0	0	0.000673333	0.00301124	0	0	0.000244848	0.00181584	0	0
k__Bacteria; p__Proteobacteria; c__Alphaproteobacteria; o__Rhizobiales; f__Rhizobiaceae	0.00288595	0.00999721	0.0146254	0.0585017	0.00223331	0.00973476	0.00149766	0.00652816	0	0	0.00563792	0.0197522	0	0	0.0068222	0.0336259	0.000832016	0.00594178
k__Bacteria; p__Proteobacteria; c__Alphaproteobacteria; o__Rhizobiales; f__Rhizobiaceae; g__Agrobacterium	0	0	0.0309135	0.0706844	0.00424112	0.0130134	0.00593325	0.0164927	0.00398159	0.0164165	0.0164477	0.0668645	0.00500945	0.0194015	0.0170237	0.0561442	0.00438059	0.0158992
k__Bacteria; p__Proteobacteria; c__Alphaproteobacteria; o__Rhizobiales; f__Rhizobiaceae; g__Kaistia	0	0	0	0	0	0	0.00302328	0.0131782	0	0	0	0	0.00364324	0.0141102	0.00104441	0.00774553	0.00107154	0.00765233
k__Bacteria; p__Proteobacteria; c__Alphaproteobacteria; o__Rhizobiales; f__Rhizobiaceae; g__Rhizobium	0	0	0	0	0	0	0	0	0	0	0.00198388	0.0088722	0	0	0.000721413	0.00535014	0	0
k__Bacteria; p__Proteobacteria; c__Alphaproteobacteria; o__Rhizobiales; f__Rhizobiaceae; g__Shinella	0	0	0	0	0	0	0	0	0.0030405	0.0125363	0	0	0	0	0	0	0.0010135	0.00723784
k__Bacteria; p__Proteobacteria; c__Alphaproteobacteria; o__Rhizobiales; f__Xanthobacteraceae; g__Xanthobacter	0	0	0	0	0	0	0.00688264	0.0300007	0	0	0.00213649	0.00955468	0	0	0.00315455	0.0184488	0	0
k__Bacteria; p__Proteobacteria; c__Alphaproteobacteria; o__Rhodobacterales; f__Rhodobacteraceae	0	0	0.00303804	0.0111329	0.000277905	0.00121136	0	0	0.00386122	0.0159202	0.00201183	0.0089972	0	0	0.00161537	0.00803036	0.00139061	0.00920648
k__Bacteria; p__Proteobacteria; c__Alphaproteobacteria; o__Rhodobacterales; f__Rhodobacteraceae; g__Amaricoccus	0	0	0	0	0	0	0.000208009	0.000906688	0.0192224	0.0730323	0.0336485	0.116501	0	0	0.0123077	0.0709991	0.00640748	0.0423148
k__Bacteria; p__Proteobacteria; c__Alphaproteobacteria; o__Rhodobacterales; f__Rhodobacteraceae; g__Paracoccus	0.381627	1.13486	0.845605	1.78952	0.0938437	0.187253	0.322443	0.719231	0.247922	0.429278	0.594448	1.3369	0.0608054	0.0758641	0.573546	1.31724	0.135486	0.28255
k__Bacteria; p__Proteobacteria; c__Alphaproteobacteria; o__Rhodobacterales; f__Rhodobacteraceae; g__Phaeobacter	0	0	0	0	0	0	0	0	0	0	0.00134667	0.00602247	0	0	0.000489696	0.00363169	0	0
k__Bacteria; p__Proteobacteria; c__Alphaproteobacteria; o__Rhodobacterales; f__Rhodobacteraceae; g__Rhodobacter	0	0	0.00548508	0.0219403	0	0	0	0	0.00277252	0.0114314	0	0	0	0	0.00159566	0.0118337	0.000924172	0.00659991
k__Bacteria; p__Proteobacteria; c__Alphaproteobacteria; o__Rhodobacterales; f__Rhodobacteraceae; g__Rubellimicrobium	0	0	0.00418761	0.00903509	0.0192996	0.0435423	0.00254566	0.0110963	0.00324862	0.0102101	0.00326223	0.01035	0	0	0.00328389	0.0100918	0.00827292	0.0281285
k__Bacteria; p__Proteobacteria; c__Alphaproteobacteria; o__Rhodospirillales; f__; g__	0	0	0	0	0	0	0.00497767	0.0216972	0	0	0.0137288	0.0503028	0	0	0.00671186	0.0328615	0	0
k__Bacteria; p__Proteobacteria; c__Alphaproteobacteria; o__Rhodospirillales; f__Acetobacteraceae; g__	0.0133477	0.0366833	0.0126718	0.0236664	0.0097166	0.0423537	0.0071803	0.0312982	0.0066037	0.0225728	0.0199046	0.0469736	0.0171588	0.0348633	0.0134048	0.0358875	0.0108678	0.0341719
k__Bacteria; p__Proteobacteria; c__Alphaproteobacteria; o__Rhodospirillales; f__Acetobacteraceae; g__Roseococcus	0	0	0.00213255	0.00853018	0	0	0	0	0	0	0	0	0	0	0.000620377	0.00460084	0	0
k__Bacteria; p__Proteobacteria; c__Alphaproteobacteria; o__Rhodospirillales; f__Acetobacteraceae; g__Roseomonas	0.0252063	0.0460608	0.0659268	0.127995	0.0163207	0.0398927	0.128318	0.496326	0.0163705	0.0395723	0.325386	0.95741	0.10651	0.276717	0.181829	0.649464	0.0428635	0.155679
k__Bacteria; p__Proteobacteria; c__Alphaproteobacteria; o__Rhodospirillales; f__Rhodospirillaceae; g__	0.004756	0.0164753	0	0	0	0	0	0	0	0	0.00335455	0.010495	0	0	0.00121984	0.00643484	0	0
k__Bacteria; p__Proteobacteria; c__Alphaproteobacteria; o__Rhodospirillales; f__Rhodospirillaceae; g__Magnetospirillum	0	0	0	0	0	0	0	0	0	0	0.00183128	0.00818973	0	0	0.000665919	0.00493859	0	0
k__Bacteria; p__Proteobacteria; c__Alphaproteobacteria; o__Rhodospirillales; f__Rhodospirillaceae; g__Skermanella	0.0135255	0.0468537	0.0142717	0.0570866	0.00248599	0.0108362	0.0638367	0.24125	0	0	0.0116975	0.0333215	0.00237441	0.00919605	0.0304581	0.145933	0.00162451	0.00820361
k__Bacteria; p__Proteobacteria; c__Alphaproteobacteria; o__Rickettsiales; f__; g__	0	0	0	0	0	0	0	0	0.0105356	0.0434392	0	0	0	0	0	0	0.00351185	0.0250796
k__Bacteria; p__Proteobacteria; c__Alphaproteobacteria; o__Rickettsiales; f__mitochondria; g__Raphanus	0	0	0	0	0	0	0	0	0	0	0	0	0.00455451	0.0176395	0	0	0.00133956	0.00956639
k__Bacteria; p__Proteobacteria; c__Alphaproteobacteria; o__Sphingomonadales; f__Erythrobacteraceae; g__	0	0	0	0	0.00222381	0.00969335	0.00721878	0.0233313	0	0	0.00672043	0.0300547	0	0	0.00493755	0.0225722	0.000828477	0.00591651
k__Bacteria; p__Proteobacteria; c__Alphaproteobacteria; o__Sphingomonadales; f__Sphingomonadaceae	0.0235335	0.0571725	0.0229637	0.0335108	0.00508554	0.0152368	0.0231247	0.0643196	0.00640783	0.016412	0.0301011	0.0993636	0.00814084	0.0315293	0.0256147	0.0719481	0.00642492	0.0212057
k__Bacteria; p__Proteobacteria; c__Alphaproteobacteria; o__Sphingomonadales; f__Sphingomonadaceae; g__Kaistobacter	0	0	0	0	0	0	0	0	0	0	0.00328782	0.0147036	0.00455405	0.0176377	0.00119557	0.00886659	0.00133943	0.00956541
k__Bacteria; p__Proteobacteria; c__Alphaproteobacteria; o__Sphingomonadales; f__Sphingomonadaceae; g__Novosphingobium	0	0	0.00209043	0.00836171	0	0	0	0	0	0	0.00166804	0.00745968	0	0	0.00121468	0.0063106	0	0
k__Bacteria; p__Proteobacteria; c__Alphaproteobacteria; o__Sphingomonadales; f__Sphingomonadaceae; g__Sphingobium	0	0	0	0	0	0	0	0	0	0	0.000852733	0.00381354	0	0	0.000310085	0.00229965	0	0
k__Bacteria; p__Proteobacteria; c__Alphaproteobacteria; o__Sphingomonadales; f__Sphingomonadaceae; g__Sphingomonas	0	0	0.0205234	0.0399749	0	0	0.00111575	0.00486342	0.00282041	0.0116289	0.0351694	0.0632171	0.0169865	0.0657883	0.0191448	0.0454747	0.00593616	0.0361727
k__Bacteria; p__Proteobacteria; c__Alphaproteobacteria; o__Sphingomonadales; f__Sphingomonadaceae; g__Sphingopyxis	0	0	0	0	0	0	0	0	0.00338728	0.0139661	0.0157657	0.0705064	0	0	0.00573299	0.042517	0.00112909	0.00806334
k__Bacteria; p__Proteobacteria; c__Betaproteobacteria; o__Burkholderiales; f__; g__	0	0	0.00193295	0.0077318	0	0	0	0	0	0	0.00124421	0.0055643	0	0	0.00101475	0.00530388	0	0
k__Bacteria; p__Proteobacteria; c__Betaproteobacteria; o__Burkholderiales; f__Alcaligenaceae; g__Achromobacter	0	0	0.00133027	0.00532109	0	0	0.00229421	0.0100002	0	0	0	0	0	0	0.00117954	0.00649301	0	0
k__Bacteria; p__Proteobacteria; c__Betaproteobacteria; o__Burkholderiales; f__Alcaligenaceae; g__Oligella	0	0	0	0	0	0	0.0020064	0.0087457	0	0	0	0	0	0	0.000693121	0.00514032	0	0
k__Bacteria; p__Proteobacteria; c__Betaproteobacteria; o__Burkholderiales; f__Burkholderiaceae	0.00227461	0.00787947	0	0	0	0	0	0	0	0	0	0	0	0	0	0	0	0
k__Bacteria; p__Proteobacteria; c__Betaproteobacteria; o__Burkholderiales; f__Burkholderiaceae; g__Lautropia	0.00165426	0.00573052	0	0	0	0	0.0153334	0.0619214	0	0	0.00216517	0.00679009	0	0	0.00608434	0.0366206	0	0
k__Bacteria; p__Proteobacteria; c__Betaproteobacteria; o__Burkholderiales; f__Comamonadaceae	0	0	0	0	0	0	0.000950772	0.00414432	0	0	0	0	0	0	0.000328449	0.00243584	0	0
k__Bacteria; p__Proteobacteria; c__Betaproteobacteria; o__Burkholderiales; f__Comamonadaceae; g__Acidovorax	0	0	0	0	0	0	0.000166407	0.000725351	0	0	0.000763033	0.00341239	0	0	0.000334952	0.0020937	0	0
k__Bacteria; p__Proteobacteria; c__Betaproteobacteria; o__Burkholderiales; f__Comamonadaceae; g__Hylemonella	0	0	0.00947423	0.0378969	0	0	0	0	0	0	0	0	0	0	0.00275614	0.0204401	0	0
k__Bacteria; p__Proteobacteria; c__Betaproteobacteria; o__Burkholderiales; f__Comamonadaceae; g__Methylibium	0	0	0	0	0	0	0.000929788	0.00405285	0	0	0	0	0.0019926	0.0077173	0.000321199	0.00238208	0.000586059	0.00418529
k__Bacteria; p__Proteobacteria; c__Betaproteobacteria; o__Burkholderiales; f__Comamonadaceae; g__Pelomonas	0	0	0.000432237	0.00172895	0	0	0	0	0	0	0.00889469	0.0397782	0	0	0.00336017	0.023988	0	0
k__Bacteria; p__Proteobacteria; c__Betaproteobacteria; o__Burkholderiales; f__Comamonadaceae; g__Ramlibacter	0	0	0	0	0.000625375	0.00272595	0	0	0	0	0	0	0	0	0	0	0.000232983	0.00166383
k__Bacteria; p__Proteobacteria; c__Betaproteobacteria; o__Burkholderiales; f__Comamonadaceae; g__Schlegelella	0	0	0.00189941	0.00759763	0.00219673	0.00957531	0	0	0.00258768	0.0106693	0	0	0	0	0.000552555	0.00409786	0.00168095	0.00840608
k__Bacteria; p__Proteobacteria; c__Betaproteobacteria; o__Burkholderiales; f__Comamonadaceae; g__Variovorax	0	0	0	0	0	0	0.00147634	0.00643522	0	0	0.00417152	0.0134108	0	0	0.00202692	0.00895054	0	0
k__Bacteria; p__Proteobacteria; c__Betaproteobacteria; o__Burkholderiales; f__Oxalobacteraceae; g__	0	0	0.000950195	0.00380078	0	0	0.00321883	0.0100612	0.00544965	0.0224695	0.0268057	0.114157	0.00122766	0.00475469	0.0111359	0.0690417	0.00217763	0.0131759
k__Bacteria; p__Proteobacteria; c__Betaproteobacteria; o__Burkholderiales; f__Oxalobacteraceae; g__Massilia	0	0	0.00212532	0.0085013	0	0	0	0	0	0	0.00102908	0.00460218	0	0	0.000992487	0.00531556	0	0
k__Bacteria; p__Proteobacteria; c__Betaproteobacteria; o__Methylophilales; f__Methylophilaceae; g__	0	0	0.00373983	0.0149593	0	0	0	0	0	0	0	0	0	0	0.00108795	0.00806845	0	0
k__Bacteria; p__Proteobacteria; c__Betaproteobacteria; o__Neisseriales; f__Neisseriaceae; g__	0.0054102	0.0187415	0.00832386	0.0184832	0.148386	0.465226	0.00499961	0.0170596	0.00749183	0.014817	0.136498	0.47696	0	0	0.0537843	0.290204	0.0577782	0.288042
k__Bacteria; p__Proteobacteria; c__Betaproteobacteria; o__Neisseriales; f__Neisseriaceae; g__Eikenella	0	0	0	0	0.0118821	0.051793	0.00137653	0.00600015	0	0	0	0	0	0	0.000475528	0.00352661	0.00442668	0.0316128
k__Bacteria; p__Proteobacteria; c__Betaproteobacteria; o__Neisseriales; f__Neisseriaceae; g__Kingella	0	0	0	0	0	0	0	0	0.000817448	0.00337042	0	0	0.00182162	0.0070551	0	0	0.000808253	0.00425773
k__Bacteria; p__Proteobacteria; c__Betaproteobacteria; o__Neisseriales; f__Neisseriaceae; g__Neisseria	0.123618	0.257986	0.0168449	0.0500242	0.0684925	0.287649	0.0437315	0.187871	0.00907324	0.0221441	0.0248898	0.0659951	0.0090108	0.0246672	0.0290584	0.118824	0.0311914	0.175946
k__Bacteria; p__Proteobacteria; c__Betaproteobacteria; o__Rhodocyclales; f__Rhodocyclaceae	0	0	0	0	0	0	0	0	0.0030405	0.0125363	0	0	0	0	0	0	0.0010135	0.00723784
k__Bacteria; p__Proteobacteria; c__Betaproteobacteria; o__Rhodocyclales; f__Rhodocyclaceae; g__Azospira	0	0	0	0	0	0	0	0	0	0	0.000763033	0.00341239	0	0	0.000277466	0.00205775	0	0
k__Bacteria; p__Proteobacteria; c__Betaproteobacteria; o__Rhodocyclales; f__Rhodocyclaceae; g__Hydrogenophilus	0	0	0	0	0	0	0	0	0	0	0	0	0.00953081	0.0332285	0	0	0.00280318	0.0181216
k__Bacteria; p__Proteobacteria; c__Betaproteobacteria; o__SC-I-84; f__; g__	0	0	0.00147638	0.00590551	0.000948488	0.00413436	0	0	0	0	0	0	0	0	0.000429492	0.0031852	0.000353358	0.00252348
k__Bacteria; p__Proteobacteria; c__Deltaproteobacteria; o__Desulfovibrionales; f__Desulfovibrionaceae; g__	0	0	0	0	0	0	0	0	0	0	0.000610426	0.00272991	0	0	0.000221973	0.0016462	0	0
k__Bacteria; p__Proteobacteria; c__Deltaproteobacteria; o__Myxococcales; f__; g__	0	0	0	0	0	0	0.000371915	0.00162114	0	0	0	0	0	0	0.00012848	0.000952832	0	0
k__Bacteria; p__Proteobacteria; c__Deltaproteobacteria; o__Myxococcales; f__Cystobacteraceae	0	0	0	0	0	0	0.000950772	0.00414432	0	0	0	0	0	0	0.000328449	0.00243584	0	0
k__Bacteria; p__Proteobacteria; c__Deltaproteobacteria; o__Spirobacillales; f__; g__	0	0	0	0	0	0	0.00127283	0.00554814	0	0	0.00126126	0.00564051	0	0	0.000898344	0.00466821	0	0
k__Bacteria; p__Proteobacteria; c__Epsilonproteobacteria; o__Campylobacterales; f__Campylobacteraceae; g__Campylobacter	0	0	0	0	0.00187613	0.00817784	0.0011673	0.00408669	0	0	0.00143067	0.00639813	0	0	0.00092349	0.00450992	0.000698949	0.00499149
k__Bacteria; p__Proteobacteria; c__Gammaproteobacteria	0	0	0	0	0	0	0	0	0	0	0	0	0.00214887	0.00832255	0	0	0.000632022	0.00451354
k__Bacteria; p__Proteobacteria; c__Gammaproteobacteria; o__Aeromonadales; f__Aeromonadaceae; g__	0	0	0	0	0	0	0	0	0	0	0.00127767	0.00571391	0	0	0.000464607	0.00344562	0	0
k__Bacteria; p__Proteobacteria; c__Gammaproteobacteria; o__Alteromonadales; f__Psychromonadaceae; g__Psychromonas	0	0	0	0	0	0	0	0	0	0	0	0	0.00729129	0.028239	0	0	0.0021445	0.0153148
k__Bacteria; p__Proteobacteria; c__Gammaproteobacteria; o__Cardiobacteriales; f__Cardiobacteriaceae; g__Cardiobacterium	0.0141864	0.0340841	0.0026358	0.0105432	0.0166767	0.0726919	0	0	0	0	0	0	0	0	0.000766777	0.00568657	0.00621288	0.0443688
k__Bacteria; p__Proteobacteria; c__Gammaproteobacteria; o__Chromatiales; f__Ectothiorhodospiraceae; g__	0	0	0	0	0	0	0.000547201	0.00238519	0	0	0	0	0	0	0.000189033	0.00140191	0	0
k__Bacteria; p__Proteobacteria; c__Gammaproteobacteria; o__Enterobacteriales; f__Enterobacteriaceae	0.0422161	0.146241	0.00361074	0.014443	0.0106905	0.046599	0	0	0.00101618	0.00418984	0.0422856	0.141085	0	0	0.016427	0.0863295	0.00432148	0.028497
k__Bacteria; p__Proteobacteria; c__Gammaproteobacteria; o__Enterobacteriales; f__Enterobacteriaceae; g__Erwinia	0	0	0.00463908	0.0185563	0	0	0.00592921	0.0258448	0	0	0	0	0	0	0.00339782	0.0180357	0	0
k__Bacteria; p__Proteobacteria; c__Gammaproteobacteria; o__Enterobacteriales; f__Enterobacteriaceae; g__Klebsiella	0	0	0	0	0.000741081	0.0032303	0	0	0.00270983	0.0111729	0.0029649	0.0132594	0	0	0.00107814	0.00799573	0.00117936	0.00670745
k__Bacteria; p__Proteobacteria; c__Gammaproteobacteria; o__Enterobacteriales; f__Enterobacteriaceae; g__Serratia	0	0	0	0	0	0	0	0	0	0	0.000690646	0.00308866	0	0	0.000251144	0.00186253	0	0
k__Bacteria; p__Proteobacteria; c__Gammaproteobacteria; o__Legionellales; f__; g__	0	0	0.0266774	0.10671	0	0	0	0	0.000675124	0.00278361	0	0	0.00136621	0.00529132	0.00776071	0.057555	0.000626869	0.00326084
k__Bacteria; p__Proteobacteria; c__Gammaproteobacteria; o__Legionellales; f__Coxiellaceae; g__	0	0	0	0	0	0	0	0	0	0	0.00124085	0.00554924	0	0	0.000451218	0.00334632	0	0
k__Bacteria; p__Proteobacteria; c__Gammaproteobacteria; o__Legionellales; f__Coxiellaceae; g__Aquicella	0	0	0.0157073	0.0628291	0	0	0	0	0	0	0.0060229	0.0247971	0	0	0.00675954	0.0367815	0	0
k__Bacteria; p__Proteobacteria; c__Gammaproteobacteria; o__Legionellales; f__Coxiellaceae; g__Rickettsiella	0	0	0	0	0	0	0.00526407	0.0173609	0.00443602	0.0182902	0.00483503	0.0216229	0.0112704	0.0297576	0.00357669	0.0164424	0.00479351	0.0193999
k__Bacteria; p__Proteobacteria; c__Gammaproteobacteria; o__Legionellales; f__Legionellaceae; g__	0	0	0.0104715	0.0418861	0	0	0	0	0	0	0	0	0	0	0.00304626	0.0225917	0	0
k__Bacteria; p__Proteobacteria; c__Gammaproteobacteria; o__Legionellales; f__Legionellaceae; g__Legionella	0	0	0	0	0	0	0.000208009	0.000906688	0	0	0	0	0	0	7.18575e-05	0.00053291	0	0
k__Bacteria; p__Proteobacteria; c__Gammaproteobacteria; o__Legionellales; f__Legionellaceae; g__Tatlockia	0.00124069	0.00429789	0	0	0	0	0	0	0	0	0	0	0	0	0	0	0	0
k__Bacteria; p__Proteobacteria; c__Gammaproteobacteria; o__Oceanospirillales; f__Halomonadaceae	0	0	0	0	0	0	0	0	0	0	0.0656499	0.293595	0	0	0.0238727	0.177045	0	0
k__Bacteria; p__Proteobacteria; c__Gammaproteobacteria; o__Oceanospirillales; f__Halomonadaceae; g__Halomonas	0	0	0	0	0	0	0	0	0	0	0.00437666	0.019573	0.00358783	0.0138956	0.00159151	0.011803	0.00105524	0.00753595
k__Bacteria; p__Proteobacteria; c__Gammaproteobacteria; o__Pasteurellales; f__Pasteurellaceae; g__Actinobacillus	0.00655869	0.02272	0	0	0	0	0	0	0	0	0.000159709	0.000714239	0	0	5.80759e-05	0.000430702	0	0
k__Bacteria; p__Proteobacteria; c__Gammaproteobacteria; o__Pasteurellales; f__Pasteurellaceae; g__Aggregatibacter	0.00552311	0.0191326	0	0	0.0494046	0.21535	0.000917686	0.0040001	0	0	0	0	0	0	0.000317019	0.00235107	0.0184057	0.131443
k__Bacteria; p__Proteobacteria; c__Gammaproteobacteria; o__Pasteurellales; f__Pasteurellaceae; g__Haemophilus	0.171418	0.581419	0.00128202	0.00360951	0.0765042	0.333474	0.0102862	0.0400246	0.00955238	0.0328198	0.110422	0.474172	0.0146158	0.0391981	0.0440797	0.286744	0.0359845	0.204468
k__Bacteria; p__Proteobacteria; c__Gammaproteobacteria; o__Pseudomonadales; f__Moraxellaceae	0	0	0	0	0	0	0.000332814	0.0014507	0	0	0	0	0	0	0.000114972	0.000852655	0	0
k__Bacteria; p__Proteobacteria; c__Gammaproteobacteria; o__Pseudomonadales; f__Moraxellaceae; g__Acinetobacter	0.0244689	0.0541962	0.0271407	0.0375447	0.0314778	0.0771119	0.0445065	0.0998012	0.0519088	0.0911844	0.136906	0.433648	0.0905185	0.22035	0.0730546	0.268885	0.055653	0.137797
k__Bacteria; p__Proteobacteria; c__Gammaproteobacteria; o__Pseudomonadales; f__Moraxellaceae; g__Enhydrobacter	0.260951	0.859671	0.0353431	0.0665142	0.0342768	0.0611337	0.019837	0.0361281	0.0328628	0.0701139	0.212564	0.580701	0.240992	0.856657	0.0944305	0.358433	0.094604	0.466377
k__Bacteria; p__Proteobacteria; c__Gammaproteobacteria; o__Pseudomonadales; f__Moraxellaceae; g__Psychrobacter	0	0	0	0	0	0	0.000912001	0.00397532	0	0	0	0	0	0	0.000315055	0.00233651	0	0
k__Bacteria; p__Proteobacteria; c__Gammaproteobacteria; o__Pseudomonadales; f__Pseudomonadaceae	0	0	0	0	0.00148887	0.00648984	0	0	0	0	0.0091789	0.0287656	0	0	0.00333778	0.0176352	0.000554677	0.00396119
k__Bacteria; p__Proteobacteria; c__Gammaproteobacteria; o__Pseudomonadales; f__Pseudomonadaceae; g__Pseudomonas	0	0	0.00686382	0.0187557	0.00813235	0.0354481	0.00562564	0.0171122	0.0606323	0.249994	0.00686238	0.021173	0.0039852	0.0154346	0.00643556	0.0187992	0.0244126	0.145568
k__Bacteria; p__Proteobacteria; c__Gammaproteobacteria; o__Xanthomonadales	0	0	0	0	0	0	0.000316943	0.00138152	0	0	0	0	0	0	0.000109489	0.000811995	0	0
k__Bacteria; p__Proteobacteria; c__Gammaproteobacteria; o__Xanthomonadales; f__Sinobacteraceae	0.20247	0.329103	0.0682588	0.0850363	0.0984597	0.129006	0.0621091	0.124459	0.104606	0.156973	0.0693854	0.12159	0.0622922	0.0688023	0.066544	0.111286	0.0898711	0.124627
k__Bacteria; p__Proteobacteria; c__Gammaproteobacteria; o__Xanthomonadales; f__Xanthomonadaceae	0	0	0.00740719	0.0190064	0.00220619	0.0080729	0.00226746	0.00988364	0.00214512	0.00884456	0.00176576	0.00789672	0	0	0.00358022	0.0126891	0.00153696	0.00703554
k__Bacteria; p__Proteobacteria; c__Gammaproteobacteria; o__Xanthomonadales; f__Xanthomonadaceae; g__Dokdonella	0	0	0	0	0	0	0.000540822	0.00235739	0	0	0	0	0	0	0.00018683	0.00138556	0	0
k__Bacteria; p__Proteobacteria; c__Gammaproteobacteria; o__Xanthomonadales; f__Xanthomonadaceae; g__Luteimonas	0	0	0	0	0	0	0.00474241	0.0206717	0	0	0.0416531	0.153775	0	0	0.0167849	0.0939478	0	0
k__Bacteria; p__Proteobacteria; c__Gammaproteobacteria; o__Xanthomonadales; f__Xanthomonadaceae; g__Lysobacter	0	0	0	0	0	0	0.00148497	0.00647283	0	0	0	0	0	0	0.00051299	0.00380443	0	0
k__Bacteria; p__Proteobacteria; c__Gammaproteobacteria; o__Xanthomonadales; f__Xanthomonadaceae; g__Pseudoxanthomonas	0	0	0	0	0	0	0.000457619	0.00199471	0	0	0	0	0	0	0.000158087	0.0011724	0	0
k__Bacteria; p__Proteobacteria; c__Gammaproteobacteria; o__Xanthomonadales; f__Xanthomonadaceae; g__Stenotrophomonas	0.0310406	0.0919675	0	0	0.000769843	0.00335567	0.00126777	0.00552609	0.00354227	0.0146052	0.0158384	0.0528641	0.00538207	0.0169935	0.00619737	0.0323701	0.00305052	0.0125244
k__Bacteria; p__Proteobacteria; c__Gammaproteobacteria; o__Xanthomonadales; f__Xanthomonadaceae; g__Thermomonas	0	0	0	0	0	0	0.000912001	0.00397532	0	0	0.00186127	0.00832387	0	0	0.000991881	0.00549728	0	0
k__Bacteria; p__Proteobacteria; c__Gammaproteobacteria; o__Xanthomonadales; f__Xanthomonadaceae; g__Xanthomonas	0	0	0.00423847	0.0169539	0	0	0	0	0.001106	0.00456014	0	0	0	0	0.00123301	0.00914425	0.000368665	0.0026328
k__Bacteria; p__Synergistetes; c__Synergistia; o__Synergistales; f__Dethiosulfovibrionaceae; g__TG5	0	0	0	0	0	0	0	0	0.00203237	0.00837967	0	0	0	0	0	0	0.000677456	0.00483801
k__Bacteria; p__TM6; c__SJA-4; o__; f__; g__	0	0	0.0063395	0.0203158	0	0	0	0	0	0	0.0103438	0.0397077	0	0	0.0056056	0.0262477	0	0
k__Bacteria; p__TM7; c__SC3; o__; f__; g__	0	0	0	0	0.00161943	0.00705895	0	0	0	0	0	0	0	0	0	0	0.000603318	0.00430855
k__Bacteria; p__TM7; c__TM7-1; o__; f__; g__	0	0	0	0	0	0	0.0010737	0.00468016	0	0	0	0	0.00668368	0.0258858	0.000370916	0.00275078	0.00196579	0.0140385
k__Bacteria; p__TM7; c__TM7-3; o__; f__; g__	0.0359733	0.0750877	0.0140192	0.0374402	0.734826	3.16084	0.0952951	0.254395	0	0	0	0	0.0171172	0.0360943	0.0369984	0.15434	0.278793	1.92953
k__Bacteria; p__TM7; c__TM7-3; o__EW055; f__; g__	0	0	0.0428834	0.171533	0	0	0	0	0	0	0.00533831	0.0167804	0.00156807	0.00607312	0.0144164	0.0928229	0.000461198	0.00329361
k__Bacteria; p__TM7; c__TM7-3; o__I025; f__Rs-045; g__	0	0	0	0	0.0283503	0.123576	0.00275306	0.0120003	0	0	0	0	0	0	0.000951056	0.00705322	0.0105619	0.075427
k__Bacteria; p__Verrucomicrobia; c__Verrucomicrobiae; o__Verrucomicrobiales; f__Verrucomicrobiaceae; g__	0	0	0	0	0	0	0	0	0	0	0.000756754	0.00338431	0	0	0.000275183	0.00204081	0	0
We identified 316 bacterial and 78 fungal taxa in scalp samples from 3,076,223 and 4,465,029 reads, respectively.
SD, standard deviation

## Sheet: Table S1b
Supplemental Table S1. Fungal taxa.
Fungal taxa	20s_non-AGA		30s_AGA		30s_non-AGA		40s_AGA		40s_non-AGA		50s_AGA		50s_non-AGA		30s-50s_AGA		30s-50s_non-AGA
	Mean (%)	SD	Mean (%)	SD	Mean (%)	SD	Mean (%)	SD	Mean (%)	SD	Mean (%)	SD	Mean (%)	SD	Mean (%)	SD	Mean (%)	SD
k__Fungi; p__Ascomycota;c__Eurotiomycetes;o__Chaetothyriales;f__Trichomeriaceae;g__Knufia	0	0	0.00629858	0.0200008	0	0	0.0308595	0.0932733	0	0	0.0038299	0.0171278	0	0	0.0134767	0.0572033	0	0
k__Fungi;p__Ascomycota; c__Dothideomycetes;g__Phaeocryptopus	0.0040935	0.0141803	0	0	0	0	0.000624337	0.00272142	0.00427403	0.0176223	0.002442	0.00767713	0	0	0.00110368	0.00493066	0.00142468	0.0101742
k__Fungi;p__Ascomycota;c__Dothideomycetes	0	0	0.00449701	0.017988	0	0	0	0	0	0	0	0	0	0	0.00130822	0.00970203	0	0
k__Fungi;p__Ascomycota;c__Dothideomycetes;g__Zeloasperisporium	0	0	0	0	0.0297448	0.129655	0	0	0	0	0	0	0	0	0	0	0.0110814	0.079137
k__Fungi;p__Ascomycota;c__Dothideomycetes;o__Capnodiales;f__Cladosporiaceae;g__Cladosporium	0.0649762	0.115184	0.0509867	0.104422	2.48795	10.6224	0.238914	0.819224	10.6991	25.1173	0.853351	2.36774	0.0588184	0.0911698	0.407676	1.52334	4.51056	16.2181
k__Fungi;p__Ascomycota;c__Dothideomycetes;o__Capnodiales;g__Pseudoramichloridium	0	0	0.00055069	0.00220276	0	0	0	0	0	0	0	0	0	0	0.000160201	0.00118808	0	0
k__Fungi;p__Ascomycota;c__Dothideomycetes;o__Dothideales;f__Saccotheciaceae;g__Aureobasidium	7.22696	14.3993	6.34261	24.356	10.9322	24.2987	7.68649	17.5769	2.36119	5.44479	5.7101	19.4091	12.0054	31.2121	6.57685	20.026	8.39087	22.6617
k__Fungi;p__Ascomycota;c__Dothideomycetes;o__Mycosphaerellales;f__Teratosphaeriaceae;g__Devriesia	0	0	0	0	0	0	0.00839598	0.0252263	0	0	0	0	0	0	0.00290043	0.0151115	0	0
k__Fungi;p__Ascomycota;c__Dothideomycetes;o__Pleosporales;f__Didymellaceae;g__Epicoccum	0.028736	0.0484592	3.32066	13.1525	0.0413615	0.0597438	0.0505437	0.166427	4.67512	19.2046	0.0280139	0.0391869	6.47939	24.9095	0.993657	7.09398	3.47949	17.3042
k__Fungi;p__Ascomycota;c__Dothideomycetes;o__Pleosporales;f__Didymellaceae;g__Phoma	0	0	0	0	0.00651595	0.0284024	0.0211814	0.0923274	0	0	0.0108419	0.0484867	0.000905586	0.00350732	0.0112597	0.0611629	0.00269386	0.0174021
k__Fungi;p__Ascomycota;c__Dothideomycetes;o__Pleosporales;f__Periconiaceae;g__Periconia	0	0	0	0	0.00100346	0.00437399	0	0	0.000328027	0.00135249	0	0	0	0	0	0	0.000483181	0.00276657
k__Fungi;p__Ascomycota;c__Dothideomycetes;o__Pleosporales;f__Pleosporaceae;g__Alternaria	0.00793873	0.0203922	0.0345939	0.0865793	0.179214	0.424698	0.0360217	0.0615768	7.95349	23.1791	0.00630069	0.0181088	6.49817	25.0722	0.0247987	0.060506	4.62916	18.9825
k__Fungi;p__Ascomycota;c__Eurotiomycetes;o__Chaetothyriales;f__Cyphellophoraceae;g__Cyphellophora	0	0	0	0	0	0	0.00176295	0.00768452	0	0	0.00191495	0.00856392	0	0	0.00130536	0.00679744	0	0
k__Fungi;p__Ascomycota;c__Eurotiomycetes;o__Chaetothyriales;f__Trichomeriaceae;g__Bradymyces	0	0	0.000809446	0.00323778	0	0	0	0	0	0	0	0	0	0	0.000235475	0.00174633	0	0
k__Fungi;p__Ascomycota;c__Eurotiomycetes;o__Chaetothyriales;f__Trichomeriaceae;g__Trichomerium	0	0	0	0	0	0	0.0203614	0.0887534	0	0	0	0	0.00273285	0.0105843	0.00703395	0.0521652	0.00080378	0.00574014
k__Fungi;p__Ascomycota;c__Eurotiomycetes;o__Eurotiales;f__Aspergillaceae;g__Aspergillus	0.0413225	0.106697	0.00463884	0.0113271	0.012973	0.0565481	0.0218275	0.0698379	0.0128186	0.0528523	0.0128702	0.0320659	0.0357503	0.136437	0.01357	0.0455083	0.0196207	0.0858359
k__Fungi;p__Ascomycota;c__Eurotiomycetes;o__Eurotiales;f__Aspergillaceae;g__Eurotium	0	0	0.00154193	0.00616773	0	0	0.00922414	0.0402071	0	0	0	0	0	0	0.00363508	0.0238038	0	0
k__Fungi;p__Ascomycota;c__Eurotiomycetes;o__Eurotiales;f__Aspergillaceae;g__Penicillium	0.0093185	0.0185554	0.00151594	0.00606377	2.38248	10.2277	0.0472245	0.0790434	0.0131147	0.0335135	0.0527564	0.210485	0.0016818	0.00651359	0.0359391	0.13484	0.892457	6.24527
k__Fungi;p__Ascomycota;c__Eurotiomycetes;o__Verrucariales;f__Verrucariaceae;g__Verrucaria	0	0	0.00053963	0.00215852	0	0	0	0	0	0	0	0	0	0	0.000156983	0.00116422	0	0
k__Fungi;p__Ascomycota;c__Leotiomycetes;o__Helotiales;f__Sclerotiniaceae;g__Botrytis	0	0	0	0	0.00271879	0.0118509	0	0	0	0	0	0	0	0	0	0	0.00101288	0.00723343
k__Fungi;p__Ascomycota;c__Leotiomycetes;o__Helotiales;f__Sclerotiniaceae;g__Sclerotinia	0	0	0	0	0	0	0.000918126	0.00400202	0	0	0.000392042	0.00175326	0	0	0.000459731	0.00256096	0	0
k__Fungi;p__Ascomycota;c__Pezizomycetes;o__Pezizales;f__Discinaceae;g__Gyromitra	0	0	0	0	0	0	0	0	0	0	0	0	0.0874676	0.338761	0	0	0.0257258	0.183719
k__Fungi;p__Ascomycota;c__Pezizomycetes;o__Pezizales;f__Sarcosomataceae;g__Plectania	0	0	0.00154193	0.00616773	0	0	0	0	0	0	0	0	0	0	0.000448562	0.00332662	0	0
k__Fungi;p__Ascomycota;c__Saccharomycetes;o__Saccharomycetales;f__Debaryomycetaceae;g__[Candida];s__[Candida]_santamariae	0	0	0	0	0	0	0.000310502	0.00135345	0	0	0	0	0	0	0.000107264	0.000795493	0	0
k__Fungi;p__Ascomycota;c__Saccharomycetes;o__Saccharomycetales;f__Debaryomycetaceae;g__[Candida];s__[Candida]_zeylanoides	0	0	0.0042097	0.0168388	0.0166101	0.0439406	0.104046	0.308937	0.0178855	0.0737439	0.0389221	0.113078	0.0310494	0.120254	0.0513214	0.195152	0.0212821	0.0807787
k__Fungi;p__Ascomycota;c__Saccharomycetes;o__Saccharomycetales;f__Debaryomycetaceae;g__Candida;s__Candida_albicans	1.0036	2.03669	1.22621	2.96012	2.29831	6.4678	0.196142	0.252881	0.820971	1.67776	1.91353	4.86026	0.101322	0.301111	1.12031	3.36209	1.15969	4.10531
k__Fungi;p__Ascomycota;c__Saccharomycetes;o__Saccharomycetales;f__Debaryomycetaceae;g__Debaryomyces;g__Debaryomyces_hansenii	0.507573	1.51437	3.5122	13.6308	0	0	2.94003	12.4654	0.366637	1.07621	0.252977	1.1284	0.0208306	0.0565532	2.12937	10.2935	0.128339	0.632897
k__Fungi;p__Ascomycota;c__Saccharomycetes;o__Saccharomycetales;f__Debaryomycetaceae;g__Meyerozyma;s__Meyerozyma_guilliermondii	0.0764	0.238746	0.0363288	0.111357	0	0	0.00841778	0.0176395	0	0	0.000861607	0.00275366	5.06285	19.5768	0.0137897	0.0614291	1.48907	10.6178
k__Fungi;p__Ascomycota;c__Saccharomycetes;o__Saccharomycetales;f__Dipodascaceae;g__Yarrowia; Yarrowia lipolytica	0	0	0	0	0	0	0.0168084	0.0732663	0	0	0	0	0	0	0.00580655	0.0430625	0	0
k__Fungi;p__Ascomycota;c__Saccharomycetes;o__Saccharomycetales;f__Saccharomycetaceae;g__Saccharomyces;s__Saccharomyces_cerevisiae	0.00166978	0.0057843	0	0	0	0	0.036286	0.128055	0.00261141	0.0107671	0.0212533	0.0672806	0.000711491	0.00275559	0.0202636	0.0852707	0.00107973	0.00636439
k__Fungi;p__Ascomycota;c__Saccharomycetes;o__Saccharomycetales;f__Saccharomycetaceae;g__Zygosaccharomyces;	0	0	0.0070152	0.0280608	0	0	0	0	0	0	0	0	0	0	0.00204078	0.0151349	0	0
k__Fungi;p__Ascomycota;c__Sordariomycetes;o__Hypocreales;g__Acremonium	0	0	0	0	0	0	0.0060725	0.0264694	0	0	0	0	0	0	0.00209777	0.0155575	0	0
k__Fungi;p__Ascomycota;c__Sordariomycetes;o__Sordariales;f__Cephalothecaceae;g__Cryptendoxyla	0	0	0	0	0	0	0.0221255	0.096443	0	0	0	0	0	0	0.00764337	0.0566847	0	0
k__Fungi;p__Ascomycota;c__Sordariomycetes;o__Sordariales;f__Chaetomiaceae;g__Chaetomium	0.0123141	0.0426571	0	0	0	0	0	0	0	0	0	0	0	0	0	0	0	0
k__Fungi;p__Ascomycota;c__Sordariomycetes;o__Xylariales;f__Sporocadaceae;g__Pestalotiopsis	0	0	0	0	0	0	0	0	0.000480637	0.00137717	0.00144793	0.00647535	0	0	0.000526521	0.00390478	0.000160212	0.000811957
k__Fungi;p__Basidiomycota;c__Agaricomycetes;o__Agaricales;f__Pleurotaceae;g__Pleurotus	0	0	0	0	0	0	0.00130438	0.00568564	0	0	0.00109012	0.00487517	0	0	0.000862696	0.00444964	0	0
k__Fungi;p__Basidiomycota;c__Agaricomycetes;o__Agaricales;f__Strophariaceae;g__Hypholoma	0	0	0	0	0	0	0	0	0.0101875	0.0420043	0	0	0	0	0	0	0.00339585	0.0242512
k__Fungi;p__Basidiomycota;c__Agaricomycetes;o__Polyporales;f__Cerrenaceae;g__Cerrena	0	0	0.00146798	0.00587191	0	0	0.00649106	0.0282939	0	0	0	0	0	0	0.00266942	0.016871	0	0
k__Fungi;p__Basidiomycota;c__Agaricomycetes;o__Polyporales;f__Polyporaceae;g__Microporus	0	0	0	0	0	0	0.00758429	0.0330592	0	0	0	0	0	0	0.00262003	0.0194307	0	0
k__Fungi;p__Basidiomycota;c__Agaricomycetes;o__Polyporales;f__Polyporaceae;g__Trametes	0	0	0	0	0	0	0.00573947	0.0250177	0	0	0	0	0	0	0.00198272	0.0147043	0	0
k__Fungi;p__Basidiomycota;c__Cystobasidiomycetes;o__Cystobasidiales;f__Cystobasidiaceae;g__Cystobasidium;s__Cystobasidium_lysinophilum	0	0	0	0	0.00148997	0.00649461	0	0	0	0	0	0	0	0	0	0	0.000555086	0.0039641
k__Fungi;p__Basidiomycota;c__Cystobasidiomycetes;o__Cystobasidiales;f__Cystobasidiaceae;g__Cystobasidium;s__Cystobasidium_minutum	0.172117	0.582319	0.00372836	0.0109808	0.0315287	0.0950276	4.22186	18.2763	0.0089141	0.0367538	0.0110737	0.0432522	0.00275324	0.0106633	1.46357	10.7439	0.0155271	0.0622584
k__Fungi;p__Basidiomycota;c__Cystobasidiomycetes;o__Cystobasidiales;f__Cystobasidiaceae;g__Cystobasidium;s__Cystobasidium_slooffiae	0.325855	1.1288	0.00537906	0.0215162	0.00101561	0.00442695	0.00443608	0.0193364	0.00298092	0.0122907	0.00180889	0.00557794	0.00105252	0.0040764	0.00375506	0.0163256	0.00168157	0.00780439
k__Fungi;p__Basidiomycota;c__Cystobasidiomycetes;o__Cystobasidiales;f__Microsporomycetaceae;g__Microsporomyces;s__Microsporomyces_magnisporus	0	0	0	0	0	0	0	0	0	0	0	0	0.00509304	0.0197253	0	0	0.00149795	0.0106975
k__Fungi;p__Basidiomycota;c__Cystobasidiomycetes;o__Erythrobasidiales;f__Erythrobasidiaceae;g__Erythrobasidium;s__Erythrobasidium_hasegawianum	0	0	0	0	0	0	0.0103174	0.0449724	0	0	0	0	0	0	0.00356418	0.0264327	0	0
k__Fungi;p__Basidiomycota;c__Exobasidiomycetes;o__Microstromatales;g__Sympodiomycopsis	0	0	0	0	0	0	0.0195415	0.0851795	0	0	0	0	0	0	0.0067507	0.0500646	0	0
k__Fungi;p__Basidiomycota;c__Malasseziomycetes;o__Malasseziales;f__Malasseziaceae;g__Malassezia;s__Malassezia_dermatis	2.44166	6.49535	0.0338902	0.0535711	1.63148	3.90841	1.61937	5.15788	2.0356	7.55281	0.053555	0.144448	0.00607936	0.00987329	0.588751	3.07361	1.28813	4.94788
k__Fungi;p__Basidiomycota;c__Malasseziomycetes;o__Malasseziales;f__Malasseziaceae;g__Malassezia;s__Malassezia_furfur	0	0	0	0	0	0	0.0662088	0.288598	0.0750878	0.308474	0	0	0	0	0.0228721	0.169624	0.0250293	0.178123
k__Fungi;p__Basidiomycota;c__Malasseziomycetes;o__Malasseziales;f__Malasseziaceae;g__Malassezia;s__Malassezia_globosa	4.15207	7.04349	10.4257	17.8943	11.6957	19.4974	2.7675	6.8444	2.18815	7.74188	2.178	5.33901	5.39127	13.4043	4.78098	11.3123	6.67229	14.9419
k__Fungi;p__Basidiomycota;c__Malasseziomycetes;o__Malasseziales;f__Malasseziaceae;g__Malassezia;s__Malassezia_japonica	0.00618412	0.0214224	0.00429538	0.0171815	0	0	0	0	0.0166687	0.0687269	0.000468551	0.00209542	0	0	0.00141995	0.00932956	0.00555624	0.0396795
k__Fungi;p__Basidiomycota;c__Malasseziomycetes;o__Malasseziales;f__Malasseziaceae;g__Malassezia;s__Malassezia_obtusa	0	0	0.00316752	0.00871788	0	0	0.00229398	0.00999923	0.00238113	0.00981767	0	0	0	0	0.00171393	0.00750148	0.000793711	0.00566823
k__Fungi;p__Basidiomycota;c__Malasseziomycetes;o__Malasseziales;f__Malasseziaceae;g__Malassezia;s__Malassezia_restricta	53.6585	41.4431	56.6161	38.4692	44.7194	36.1385	66.6319	36.7901	49.9394	40.9765	69.2163	38.3181	38.4295	41.8289	64.658	37.5112	44.6094	38.9678
k__Fungi;p__Basidiomycota;c__Malasseziomycetes;o__Malasseziales;f__Malasseziaceae;g__Malassezia;s__Malassezia_slooffiae	0	0	0	0	0.00741336	0.0323141	0.014306	0.0468213	0	0	0.00495979	0.0221809	0	0	0.00674564	0.0306371	0.00276184	0.0197235
k__Fungi;p__Basidiomycota;c__Malasseziomycetes;o__Malasseziales;f__Malasseziaceae;g__Malassezia;s__Malassezia_sympodialis	0.00890551	0.0308496	0.00701566	0.0178788	0	0	0.536881	2.34021	0.454993	1.86736	0.00326956	0.0101138	0	0	0.188698	1.37507	0.151664	1.07832
k__Fungi;p__Basidiomycota;c__Malasseziomycetes;o__Malasseziales;f__Malasseziaceae;g__Malassezia;s__Malassezia_yamatoensis	0	0	0.00404723	0.0161889	0	0	0	0	0	0	0.000843392	0.00377176	0	0	0.00148406	0.00898217	0	0
k__Fungi;p__Basidiomycota;c__Microbotryomycetes;g__[Rhodotorula];s__[Rhodotorula]_nothofagi	0	0	0	0	0	0	0.010412	0.0453849	0	0	0	0	0	0	0.00359688	0.0266752	0	0
k__Fungi;p__Basidiomycota;c__Microbotryomycetes;o__Sporidiobolales;f__Sporidiobolaceae;g__Rhodotorula	0	0	0	0	0.00271879	0.0118509	0.00430526	0.0179829	0.00645866	0.0266298	0	0	0	0	0.00148727	0.010586	0.00316577	0.0168599
k__Fungi;p__Basidiomycota;c__Microbotryomycetes;o__Sporidiobolales;f__Sporidiobolaceae;g__Rhodotorula;s__Rhodotorula_dairenensis	0.0272161	0.0757714	0	0	0.00357592	0.0155871	0.0429327	0.112729	0	0	0.0162511	0.0704408	0	0	0.0207408	0.0793094	0.00133221	0.00951385
k__Fungi;p__Basidiomycota;c__Microbotryomycetes;o__Sporidiobolales;f__Sporidiobolaceae;g__Rhodotorula;s__Rhodotorula_mucilaginosa	20.8348	33.7836	4.70681	12.2543	6.20098	10.8788	9.45362	17.4033	6.86289	14.8119	13.6942	27.0191	9.78167	25.5221	9.61477	20.3186	7.47476	17.2493
k__Fungi;p__Basidiomycota;c__Tremellomycetes;o__Cystofilobasidiales;f__Cystofilobasidiaceae;g__Cystofilobasidium;s__Cystofilobasidium_capitatum	0	0	0	0	0	0	0.0176294	0.076845	0	0	0	0	0	0	0.00609017	0.0451659	0	0
k__Fungi;p__Basidiomycota;c__Tremellomycetes;o__Cystofilobasidiales;f__Mrakiaceae;g__Itersonilia;s__Itersonilia_pannonica	0	0	0	0	0	0	0	0	0	0	0	0	0.000490112	0.0018982	0	0	0.000144151	0.00102944
k__Fungi;p__Basidiomycota;c__Tremellomycetes;o__Filobasidiales;f__Filobasidiaceae;g__Filobasidium;s__Filobasidium_floriforme	0	0	0	0	0	0	0	0	0	0	0	0	0.00894782	0.0237459	0	0	0.00263171	0.0132226
k__Fungi;p__Basidiomycota;c__Tremellomycetes;o__Filobasidiales;f__Filobasidiaceae;g__Filobasidium;s__Filobasidium_magnum	6.18316	20.7248	0.172337	0.207093	5.54055	22.4605	0.649085	1.80914	1.8919	5.24612	3.64641	12.8076	13.2669	30.9489	1.60033	7.82892	6.5968	21.9068
k__Fungi;p__Basidiomycota;c__Tremellomycetes;o__Filobasidiales;f__Filobasidiaceae;g__Filobasidium;s__Filobasidium_uniguttulatum	0.518036	1.53576	6.7117	24.1798	5.72056	22.0105	0.351585	1.05896	1.8778	7.56499	0.866821	3.3817	2.49753	9.48261	2.38916	13.2159	3.49169	14.865
k__Fungi;p__Basidiomycota;c__Tremellomycetes;o__Filobasidiales;f__Filobasidiaceae;g__Naganishia;s__Naganishia_adeliensis	0	0	0.0624922	0.227964	0	0	0.00186301	0.00812067	0.0829304	0.265971	0.0116192	0.0519625	0.00336361	0.0130272	0.0230483	0.126786	0.0286327	0.155531
k__Fungi;p__Basidiomycota;c__Tremellomycetes;o__Filobasidiales;f__Filobasidiaceae;g__Naganishia;s__Naganishia_albida	0	0	0	0	0.0492811	0.140386	0.382545	1.43584	0.480604	1.5206	0.322834	1.44376	0.00120294	0.00465895	0.249546	1.20303	0.178915	0.890963
k__Fungi;p__Basidiomycota;c__Tremellomycetes;o__Filobasidiales;f__Filobasidiaceae;g__Naganishia;s__Naganishia_albidosimilis	0	0	0	0	0	0	0.991068	4.31795	0	0	0	0	0	0	0.342369	2.53793	0	0
k__Fungi;p__Basidiomycota;c__Tremellomycetes;o__Filobasidiales;f__Filobasidiaceae;g__Naganishia;s__Naganishia_diffluens	0.390944	0.863844	6.65771	16.041	0.84655	3.11638	0.534542	1.15734	6.56922	17.4028	0.420991	1.1076	0.209844	0.600569	2.27453	8.96575	2.56684	10.4283
k__Fungi;p__Basidiomycota;c__Tremellomycetes;o__Filobasidiales;f__Filobasidiaceae;g__Naganishia;s__Naganishia_globosa	0	0	0.000214147	0.00085659	5.11687	22.292	0.0236289	0.0710826	0.0154409	0.0402311	0.0131352	0.0306245	0.00362234	0.0140293	0.0130015	0.0458545	1.9125	13.6057
k__Fungi;p__Basidiomycota;c__Tremellomycetes;o__Filobasidiales;f__Piskurozymaceae;g__Piskurozyma;s__Piskurozyma_capsuligena	2.2574	7.80054	0.0107367	0.0303863	0	0	0.0449851	0.193232	0.010455	0.0298613	0.0211454	0.0805886	0	0	0.0263529	0.123257	0.00348501	0.0176102
k__Fungi;p__Basidiomycota;c__Tremellomycetes;o__Tremellales;f__Bulleraceae;g__Genolevuria;s__Genolevuria_amylolytica	0	0	0	0	0	0	0	0	0.00844386	0.0348149	0	0	0	0	0	0	0.00281462	0.0201004
k__Fungi;p__Basidiomycota;c__Tremellomycetes;o__Tremellales;f__Bulleribasidiaceae;g__Vishniacozyma;s__Vishniacozyma_carnescens	0.0345618	0.0938537	0.0121952	0.0294711	0.0389191	0.169644	0.0470764	0.107295	0.0162364	0.0669444	0.023056	0.0927305	0.000316586	0.00122613	0.0281945	0.0855294	0.0200045	0.109782
k__Fungi;p__Basidiomycota;c__Tremellomycetes;o__Tremellales;f__Bulleribasidiaceae;g__Vishniacozyma;s__Vishniacozyma_victoriae	0.00299799	0.00754193	0.00269682	0.00876741	0	0	0.00040821	0.00177935	0.00121301	0.00297315	0.00329235	0.0118955	0	0	0.00212277	0.00859268	0.000404338	0.00177826
k__Fungi;p__Basidiomycota;c__Tremellomycetes;o__Tremellales;f__Rhynchogastremataceae;g__Papiliotrema;s__Papiliotrema_aurea	0.000679462	0.00235373	0.0015439	0.00617558	0	0	0.000468252	0.00204107	0.0448915	0.17595	0.577005	2.57805	0.00316955	0.0122756	0.210431	1.55459	0.0158961	0.101879
k__Fungi;p__Basidiomycota;c__Tremellomycetes;o__Trichosporonales;f__Trichosporonaceae;g__Cutaneotrichosporon;s__Cutaneotrichosporon_arboriformis	0	0	0	0	0	0	0	0	0.297595	1.22702	0	0	0	0	0	0	0.0991985	0.708419
k__Fungi;p__Basidiomycota;c__Tremellomycetes;o__Trichosporonales;f__Trichosporonaceae;g__Trichosporon;s__Trichosporon_faecale	0	0	0	0	0	0	0.00895083	0.0390158	0	0	0	0	0	0	0.00309211	0.0229317	0	0
k__Fungi;p__Basidiomycota;c__Ustilaginomycetes;o__Ustilaginales;f__Ustilaginaceae;g__Pseudozyma;s__Pseudozyma_hubeiensis	0	0	0	0	0	0	0.00601277	0.0262091	0	0	0	0	0	0	0.00207714	0.0154045	0	0
k__Fungi;p__Basidiomycota;c__Wallemiomycetes;o__Wallemiales;f__Wallemiaceae;g__Wallemia	0	0	0	0	0.000761709	0.00332021	0.00858215	0.0258341	0.171537	0.707267	0	0	0	0	0.00296474	0.0154735	0.0574629	0.408305

## Sheet: Table S2
Supplemental Table S2. Scalp sebum composition according to age group.
30s
Comonent	AGA group	non-AGA group	p-value
Triglyceride	57.0 + 11.8	44.2 + 11.4	0.00245229
Diglyceride	14.1 + 2.1	15.6 + 2.7	0.0880788
Free fatty acid	13.3 + 7.9	20.7 + 7.3	0.00678041
Squalene	9.6 + 2.1	12.1 + 2.6	0.0034387
Cholesterol ester	4.8 + 1.7	5.9 + 2.2	0.105996
Free cholesterol	0.7 + 0.3	1.0 + 0.3	0.00281853
Wax ester	0.5 + 0.4	0.6 + 0.4	0.717277
40s
Comonent	AGA group	non-AGA group	p-value
Triglyceride	50.6 + 10.1	49.3 + 12.9	0.739568
Diglyceride	14.9 + 2.4	14.7 + 3.7	0.852193
Free fatty acid	15.2 + 8.3	16.8 + 7.8	0.568381
Squalene	11.7 + 1.8	12.2 + 2.4	0.479412
Cholesterol ester	6.2 + 2.8	5.6 + 1.6	0.469068
Free cholesterol	0.9 + 0.4	0.9 + 0.3	0.911057
Wax ester	0.5 + 0.5	0.4 + 0.3	0.826513
50s
Comonent	AGA group	non-AGA group	p-value
Triglyceride	56.0 + 9.2	49.8 + 8.5	0.0516284
Diglyceride	14.0 + 2.4	15.3 + 2.0	0.106998
Free fatty acid	12.2 + 6.4	15.9 + 6.5	0.110016
Squalene	10.6 + 1.7	12.0 + 1.5	0.0138569
Cholesterol ester	5.7 + 1.9	5.7 + 1.7	0.925544
Free cholesterol	0.7 + 0.3	1.0 + 0.8	0.186645
Wax ester	0.7 + 0.5	0.4 + 0.4	0.0297477
20s
Comonent	AGA group	non-AGA group	p-value
Triglyceride		42.7 + 6.7
Diglyceride		15.3 + 1.4
Free fatty acid		22.0 + 4.8
Squalene		12.2 + 2.5
Cholesterol ester		5.9 + 2.1
Free cholesterol		1.0 + 0.5
Wax ester		0.9 + 0.8
The ratio of triglycerides to free fatty acids differed significantly in the 30s age group (p < 0.05).
